# Supplementary material for: The Plant Pathogen Pseudomonas syringae pv. tomato Is Genetically Monomorphic and under Strong Selection to Evade Tomato Immunity
Source: PLoS Pathog. 2011 Aug 25;7(8):e1002130. doi: 10.1371/journal.ppat.1002130 (PMC3161960; doi:10.1371/journal.ppat.1002130)
Supplement: Table S1 — SNPs identified between Max4, LNPV 17.41, T1, K40, and NCPPB1108 by aligning Illumina reads against the genome of Pto strain DC3000. (XLS) [file ppat.1002130.s001.xls]

## Sheet: Sheet1
Supplementary Table 1: SNPs identified between Max4, LNPV 17.41, T1, K40, and NCPPB1108 by aligning Illumina reads against the genome of Pto strain DC3000.
position in DC3000 genome	DC3000	Max4	LNPV 17.41	T1	K40	NCPPB1108	genes	synonymous/non-synonymous or intergenic
210066	C	C	T	C	C	C	PSPTO_0186 D,D-heptose 1,7-bisphosphate phosphatase (209846-210397 +)	NS
327558	C	C	C	C	C	T	PSPTO_0301 4-aminobutyrate aminotransferase (327391-328671 +)	S
337095	G	T	T	G	T	G	PSPTO_0309 sulfate ABC transporter, permease protein CysT (336472-337293 +)	S
350787	C	C	C	C	C	A	PSPTO_0322 adenylate cyclase (349816-351231 -)	NS
363840	G	G	G	G	G	A	PSPTO_0334 alginate biosynthesis transcriptional regulatory protein AlgB (363589-364935 +)	S
374822	G	A	G	G	G	G	PSPTO_0344 DNA polymerase I (373243-376020 -)	NS
412163	G	C	C	C	C	G	PSPTO_0374 hypothetical protein (411649-412236 -)	NS
456705	T	G	G	G	G	T	intergenic	intergenic
467908	G	G	G	T	G	G	PSPTO_0422 virulence-associated protein, putative (467890-468183 -)	S
468768	T	C	C	C	C	T	PSPTO_0424 methyltransferase, putative (468737-469321 -)	NS
474967	A	A	A	A	G	A	PSPTO_0429 putative protein insertion permease FtsX (474625-475659 +)	NS
528525	C	A	A	C	A	C	PSPTO_0481 ACT domain-containing protein (528181-528699 +)	NS
555129	T	T	T	T	T	G	PSPTO_0506 acyl-CoA dehydrogenase family protein (553477-555255 +)	NS
560246	C	C	C	T	C	C	PSPTO_0512 pyrroloquinoline quinone biosynthesis protein PqqB (559887-560798 -)	NS
568123	T	T	T	T	T	C	PSPTO_0519 AsnC family transcriptional regulator (567763-568203 -)	S
605402	T	G	G	G	G	T	PSPTO_0551 dimethyladenosine transferase (604665-605471 -)	NS
607634	T	C	C	C	C	T	PSPTO_0553 peptidyl-prolyl cis-trans isomerase SurA (606454-607740 -)	NS
626469	C	C	A	C	C	C	PSPTO_0569 autotransporting lipase (625342-627264 -)	NS
654597	G	G	G	G	G	A	PSPTO_0595 hypothetical protein (653921-654616 +)	NS
665006	T	T	T	T	T	C	intergenic	intergenic
680050	A	A	A	G	A	A	PSPTO_0619 DNA-directed RNA polymerase subunit beta (678489-682562 +)	NS
700231	C	C	C	A	C	C	PSPTO_0644 50S ribosomal protein L30 (700111-700287 +)	NS
715737	A	A	A	A	A	G	PSPTO_0662 glycerol-3-phosphate ABC transporter, permease protein (715149-716042 -)	S
790022	A	A	A	A	C	A	PSPTO_0743 3-ketoacyl-(acyl-carrier-protein) reductase (789523-790878 -)	NS
798759	G	G	G	G	G	A	PSPTO_0750 copper-translocating P-type ATPase (796999-799197 -)	NS
862009	G	G	T	G	G	G	PSPTO_0795 hypothetical protein (861246-862010 +)	NS
970650	T	C	C	C	C	T	PSPTO_0892 autotransporter, putative (969369-972419 -)	S
1059630	G	T	T	T	T	G	intergenic	intergenic
1117119	G	T	T	T	T	G	intergenic	intergenic
1144313	A	T	T	T	T	A	intergenic	intergenic
1269060	C	T	C	C	C	C	PSPTO_1154 alpha/beta fold family hydrolase (1268283-1269062 -)	NS
1275046	A	A	A	A	G	A	PSPTO_1160 ABC transporter, ATP-binding protein (1273646-1275157 +)	S
1277566	C	T	C	C	C	C	PSPTO_1164 ompA family protein (1277310-1277999 +)	NS
1291142	G	A	G	G	G	G	PSPTO_1175 hypothetical protein (1290659-1291255 +)	NS
1325800	G	G	G	A	G	G	PSPTO_1209 RNA polymerase sigma factor (1325302-1325808 -)	S
1374099	G	T	G	G	G	G	PSPTO_1250 CsgG family protein (1373711-1374394 +)	NS
1433240	C	T	T	T	T	C	PSPTO_1304 hypothetical protein (1433113-1433583 +)	NS
1445080	C	C	C	C	C	A	PSPTO_1313 pili assembly chaperone (1444523-1445275 +)	NS
1480667	C	C	T	C	C	C	PSPTO_1348 sensory box protein (1480410-1482701 -)	NS
1524789	G	A	A	A	A	G	PSPTO_1382 type III helper protein HrpZ1 (1524678-1525790 +)	NS
1562412	A	G	A	A	A	A	intergenic	intergenic
1596159	G	G	T	G	G	G	PSPTO_1454 hypothetical protein (1595545-1596534 -)	NS
1656827	G	G	G	G	G	T	PSPTO_1499 response regulator/GGDEF domain-containing protein (1655919-1656923 +)	S
1657314	G	G	G	G	G	A	intergenic	intergenic
1759923	C	T	T	T	T	C	PSPTO_1605 sensory box histidine kinase (1759601-1760776 +)	NS
1780920	T	T	T	G	T	T	PSPTO_1624 acetate permease (1780575-1782233 +)	NS
1887415	G	G	G	G	G	T	PSPTO_1718 transporter, putative (1887368-1888576 +)	S
1970703	C	T	T	T	T	C	intergenic	intergenic
2007919	G	A	G	G	G	G	PSPTO_1838 succinylglutamate desuccinylase (2007120-2008127 +)	NS
2116354	C	C	C	C	C	T	PSPTO_1936 flagellar hook protein FlgE (2115552-2116877 +)	NS
2133148	G	G	G	G	G	T	PSPTO_1947 glycosyl transferase, group 2 family protein (2131534-2134440 +)	NS
2141061	G	C	C	C	C	G	PSPTO_1954 transcriptional regulator FleQ (2139870-2141345 +)	NS
2291032	G	G	G	T	G	G	intergenic	intergenic
2328677	G	T	T	G	T	G	PSPTO_2145 iron-regulated membrane protein, putative (2327858-2329093 -)	NS
2458284	T	T	T	C	T	T	PSPTO_2229 chaperone protein PapD (2457811-2458566 -)	NS
2499205	A	A	A	A	T	A	PSPTO_2256 Slt family transglycosylase (2499048-2500469 +)	NS
2552191	G	G	T	G	G	G	intergenic	intergenic
2553989	A	C	C	C	C	A	PSPTO_2305 levansucrase (2552817-2554064 +)	NS
2600803	C	C	C	C	T	C	intergenic	intergenic
2602500	G	G	G	A	G	G	PSPTO_2346 4-hydroxyphenylpyruvate dioxygenase, putative (2601132-2603039 +)	NS
2604676	A	G	G	G	G	A	intergenic	intergenic
2627801	C	C	C	C	C	T	PSPTO_2378 threonyl-tRNA synthetase (2627367-2629289 +)	S
2720409	T	T	A	T	T	T	PSPTO_2464 Mn2+/Fe2+ transporter (2720385-2721689 -)	NS
2821689	G	G	G	G	G	T	PSPTO_2554 hypothetical protein (2820042-2823548 +)	NS
2847502	G	G	G	A	G	G	PSPTO_2577 LysR family transcriptional regulator (2846878-2847771 +)	NS
2847503	G	G	G	A	G	G	PSPTO_2577 LysR family transcriptional regulator (2846878-2847771 +)	NS
2862816	C	C	C	T	C	C	PSPTO_2591 GGDEF domain-containing protein (2861816-2863402 +)	NS
2867703	C	C	T	C	C	C	PSPTO_2593 multidrug resistance protein AcrA/AcrE family (2866609-2867769 -)	NS
2884801	G	G	G	G	G	A	PSPTO_2602 yersiniabactin non-ribosomal peptide synthetase (2884461-2890634 -)	NS
2891659	A	A	A	A	T	A	PSPTO_2603 ABC transporter, ATP-binding/permease protein (2890695-2892440 -)	NS
2973068	C	C	C	C	C	G	PSPTO_2677 short chain dehydrogenase/reductase family oxidoreductase (2972883-2973743 +)	S
2978557	C	C	C	C	C	G	PSPTO_2682 hypothetical protein (2978050-2978649 -)	NS
3018728	A	C	C	C	C	A	PSPTO_2719 enoyl-CoA hydratase (3018617-3019429 +)	NS
3092752	C	C	T	C	C	C	PSPTO_2772 hypothetical protein (3092691-3093116 +)	NS
3113461	A	A	C	A	A	A	PSPTO_2795 error-prone DNA polymerase (3113215-3116310 +)	NS
3235859	C	C	C	T	C	C	PSPTO_2873 hypothetical protein (3235122-3236159 +)	S
3280249	C	C	C	C	C	T	PSPTO_2915 glutamine ABC transporter, permease protein (3279817-3280518 -)	S
3287551	C	C	C	C	C	G	PSPTO_2925 aspartate aminotransferase (3287487-3288695 +)	NS
3291168	G	A	G	G	G	G	PSPTO_2927 outer membrane porin OprE (3290338-3291669 +)	S
3302614	G	A	A	A	A	G	PSPTO_2939 hypothetical protein (3302230-3302742 -)	S
3334833	G	G	G	G	G	C	PSPTO_2964 methionyl-tRNA synthetase (3333375-3334859 -)	NS
3378908	G	A	A	A	A	G	PSPTO_3004 xylose transporter ATP-binding subunit (3377835-3379421 +)	NS
3432898	G	G	G	G	T	G	PSPTO_3051 2,4'-dihydroxyacetophenone dioxygenase (3432613-3433146 +)	NS
3437586	C	C	C	A	C	C	PSPTO_3057 MmgE/PrpD family protein (3437310-3438662 -)	S
3442554	G	A	A	A	A	G	PSPTO_3061 LysR family transcriptional regulator (3442333-3443256 +)	S
3463903	G	T	T	G	T	G	PSPTO_3081 LysR family transcriptional regulator (3463360-3464283 +)	NS
3498740	C	C	C	C	A	C	intergenic	intergenic
3499534	G	G	G	G	C	G	PSPTO_3112 glutathione reductase (3498764-3500122 -)	NS
3505372	C	C	T	C	C	C	intergenic	intergenic
3527804	C	T	C	C	C	C	PSPTO_3138 3-oxoadipate enol-lactone hydrolase (3527691-3528482 -)	NS
3559310	G	G	G	G	G	A	PSPTO_3166 hypothetical protein (3558705-3559667 +)	S
3639188	T	T	T	C	T	T	PSPTO_3229 filamentous hemagglutinin, intein-containing, putative (3629677-3648501 -)	NS
3659896	G	G	G	G	G	A	PSPTO_3238 tonB protein, putative (3659577-3660401 -)	NS
3674092	G	C	C	C	C	G	PSPTO_3249 dipeptide ABC transporter, permease protein DppB, putative (3673508-3674545 +)	S
3682333	C	C	G	C	C	C	PSPTO_3258 iron ABC transporter, ATP-binding protein (3682282-3683073 +)	NS
3719398	C	A	A	A	A	C	PSPTO_3291 methyl-accepting chemotaxis protein (3718924-3720552 -)	NS
3743986	C	G	G	G	G	C	PSPTO_3310 general secretion pathway protein L, putative (3743950-3745014 -)	S
3754462	C	C	C	C	C	G	PSPTO_3319 TetR family transcriptional regulator (3754165-3754809 -)	S
3757792	C	C	C	C	C	T	PSPTO_3323 aldehyde dehydrogenase family protein (3757178-3758761 +)	S
3762552	C	A	C	C	C	C	intergenic	intergenic
3821193	C	A	A	A	A	C	PSPTO_3379 methyl-accepting chemotaxis protein (3820066-3821745 -)	NS
3876030	G	T	T	G	T	G	intergenic	intergenic
3877617	G	A	A	A	A	G	PSPTO_3437 peptidase, M24 family protein (3876731-3878539 -)	NS
3913229	C	C	C	C	C	A	PSPTO_3466 alkanesulfonate monooxygenase (3912138-3913277 +)	S
3958408	C	C	C	C	C	T	PSPTO_3505 cytochrome b561, putative (3957995-3958534 +)	S
3989925	A	A	C	A	A	A	PSPTO_3534 glycosy hydrolase family protein (3989436-3990749 +)	NS
4053810	G	G	G	G	G	T	PSPTO_3594 beta-lactamase (4053747-4054898 +)	NS
4064806	C	C	A	C	C	C	PSPTO_3604 heavy metal sensor histidine kinase (4063509-4064897 +)	NS
4129644	C	C	T	C	C	C	PSPTO_3661 xanthine dehydrogenase, C-terminal subunit (4127968-4130346 +)	S
4139980	T	G	G	G	G	T	PSPTO_3671 hypothetical protein (4139347-4140132 +)	NS
4157976	G	G	G	G	A	G	PSPTO_3690 hypothetical protein (4157261-4158121 -)	NS
4189666	T	T	T	T	G	T	PSPTO_3712 ribonuclease H (4189457-4189909 -)	NS
4268997	T	T	T	C	T	T	PSPTO_3768 hypothetical protein (4268669-4269841 -)	NS
4274393	G	G	G	G	G	C	PSPTO_3772 dihydroxy-acid dehydratase (4273005-4274747 +)	NS
4445670	C	C	C	C	C	T	PSPTO_3932 hypothetical protein (4445527-4446045 -)	NS
4576906	C	C	C	C	C	A	PSPTO_4071 hypothetical protein (4576746-4577321 -)	NS
4642968	C	C	C	C	C	T	PSPTO_4119 carboxylesterase (4642495-4643643 -)	NS
4665696	C	T	T	T	T	C	PSPTO_4139 hypothetical protein (4665547-4666665 +)	S
4716863	T	T	T	C	T	T	intergenic	intergenic
4720805	G	G	G	G	G	T	PSPTO_4191 hypothetical protein (4719830-4722967 +)	NS
4758432	G	G	G	G	G	A	intergenic	intergenic
4835302	C	C	T	C	C	C	PSPTO_4292 sigma-54 dependent transcriptional regulator/response regulator (4835207-4836541 +)	S
4835668	G	G	G	G	G	A	PSPTO_4292 sigma-54 dependent transcriptional regulator/response regulator (4835207-4836541 +)	S
4884005	C	G	G	G	G	C	PSPTO_4333 moxR protein, putative (4883603-4884652 +)	NS
4894698	G	G	G	G	G	A	intergenic	intergenic
4974565	G	G	A	G	G	G	PSPTO_4407 UDP-N-acetylmuramate--L-alanine ligase (4973697-4975157 -)	NS
4975615	C	C	C	C	C	T	PSPTO_4408 undecaprenyldiphospho-muramoylpentapeptide beta-N- acetylglucosaminyltransferase (4975150-4976220 -)	S
5003314	G	G	G	G	G	T	PSPTO_4435 trypsin domain-containing protein (5002982-5004142 +)	NS
5006146	G	G	G	G	G	A	PSPTO_4437 histidinol-phosphate aminotransferase (5005376-5006428 -)	NS
5098912	C	C	C	C	C	T	PSPTO_4519 non-ribosomal peptide synthetase, terminal component (5093815-5104113 +)	NS
5107113	G	G	G	G	G	T	PSPTO_4522 hypothetical protein (5106886-5108169 +)	S
5450732	G	G	G	G	G	T	PSPTO_4812 leucyl-tRNA synthetase (5449874-5452480 +)	NS
5452396	G	G	A	G	G	G	PSPTO_4812 leucyl-tRNA synthetase (5449874-5452480 +)	S
5490714	A	A	A	A	A	C	PSPTO_4845 putative lipoprotein (5485965-5490914 +)	NS
5505429	C	C	C	C	C	T	PSPTO_4860 acetyl-CoA carboxylase biotin carboxyl carrier protein subunit (5505070-5505525 +)	S
5531471	C	C	C	T	C	C	intergenic	intergenic
5542396	C	C	C	C	A	C	PSPTO_4892 phosphinothricin N-acetyltransferase, putative (5542269-5542811 +)	NS
5542402	A	A	A	G	A	A	PSPTO_4892 phosphinothricin N-acetyltransferase, putative (5542269-5542811 +)	NS
5548124	G	G	G	G	A	G	intergenic	intergenic
5564628	G	G	A	G	G	G	PSPTO_4916 high affinity branched-chain amino acid ABC transporter, ATP-binding protein (5564457-5565332 -)	S
5566009	C	C	A	C	C	C	PSPTO_4917 high-affinity branched-chain amino acid ABC transporter, permease protein BraE (5565329-5566642 -)	NS
5579978	T	T	T	T	T	C	PSPTO_4926 transglutaminase-like domain-containing protein (5576759-5580037 -)	S
5612608	T	T	T	C	T	T	PSPTO_4952 flagellar motor protein MotB (5612121-5613146 -)	NS
5716833	G	C	C	C	C	G	PSPTO_5022 hypothetical protein (5714337-5717465 -)	NS
5859927	G	G	A	G	G	G	PSPTO_5147 polyhydroxyalkanoate granule-associated protein PhaF (5859216-5859989 -)	S
5859928	T	T	C	T	T	T	PSPTO_5147 polyhydroxyalkanoate granule-associated protein PhaF (5859216-5859989 -)	NS
5867993	C	C	C	C	G	C	PSPTO_5159 methyl-accepting chemotaxis protein (5867181-5869097 +)	NS
5944827	G	A	A	A	A	G	PSPTO_5221 2-octaprenyl-3-methyl-6-methoxy-1,4-benzoquinol hydroxylase (5943909-5945138 -)	S
6199364	A	G	G	G	G	A	PSPTO_5448 hypothetical protein (6198893-6201319 -)	S
6226396	C	C	C	C	G	C	PSPTO_5464 NAD(P) transhydrogenase, beta subunit (6225106-6226560 +)	NS
6290571	G	G	G	G	A	G	PSPTO_5523 cobalamin synthesis protein/P47K family protein (6289884-6290855 -)	S
6301559	C	C	C	C	C	A	PSPTO_5534 SPFH domain-containing protein (6301280-6302317 -)	NS
6305580	G	G	G	G	G	A	PSPTO_5537 hypothetical protein (6305268-6307025 +)	NS
6390327	G	G	T	G	G	G	PSPTO_5609 16S rRNA methyltransferase GidB (6389838-6390473 -)	S
6392694	T	T	T	T	T	C	intergenic	intergenic
6392755	A	A	G	A	A	A	intergenic	intergenic
6393695	C	C	C	T	C	C	PSPTO_5611 tRNA modification GTPase TrmE (6392951-6394321 -)	S
