# Supplementary material for: The Plant Pathogen Pseudomonas syringae pv. tomato Is Genetically Monomorphic and under Strong Selection to Evade Tomato Immunity
Source: PLoS Pathog. 2011 Aug 25;7(8):e1002130. doi: 10.1371/journal.ppat.1002130 (PMC3161960; doi:10.1371/journal.ppat.1002130)
Supplement: Table S2 — Core genome SNPs identified between Pto strains T1, Max4, NCPPB1108, K40, and LNPV17.41 by aligning Illumina reads against the T1 draft genome and only considering those SNPs located within core genome genes. (XLS) [file ppat.1002130.s002.xls]

## Sheet: Sheet1
Supplementary Table 2: Core genome SNPs identified between Pto strains T1, Max4, NCPPB1108, K40, and LNPV17.41 by aligning Illumina reads against the T1 draft genome and only considering those SNPs located within core genome genes.
SNP	contig	position	T1	Max4	NCPPB1108	K40	LNPV 17.41	locus_tag	strand	start	end	product
1	contig00002	35461	C	C	G	C	C	PSPTOT1_0038	-	35107	36849	dihydroxy-acid dehydratase
2	contig00002	40857	G	A	A	A	A	PSPTOT1_0042	+	40013	41185	6-phosphogluconolactonase
3	contig00002	111360	C	C	C	A	C	PSPTOT1_0101	-	110199	112166	ABC transporter, periplasmic substrate-binding protein
4	contig00002	115770	A	A	A	C	A	PSPTOT1_0105	+	115527	115979	ribonuclease HI
5	contig00002	133353	A	A	C	A	A	PSPTOT1_0118	-	133213	134781	methyl-accepting chemotaxis protein
6	contig00002	159838	T	T	C	T	T	PSPTOT1_0138	-	159776	160708	membrane protein
7	contig00003	3079	G	G	G	G	A	PSPTOT1_0155	-	2266	4755	conserved hypothetical protein
8	contig00003	49213	G	G	G	G	T	PSPTOT1_0198	-	49122	50510	heavy metal sensor histidine kinase
9	contig00003	49472	T	T	C	T	T	PSPTOT1_0198	-	49122	50510	heavy metal sensor histidine kinase
10	contig00003	60209	C	C	A	C	C	PSPTOT1_0208	-	59121	60272	beta-lactamase
11	contig00003	122629	T	T	T	T	G	PSPTOT1_0262	-	121805	123118	glycosyl hydrolase, family 5 PslG
12	contig00003	141478	A	A	G	A	A	PSPTOT1_0280	+	141216	143381	fatty oxidation complex, alpha subunit
13	contig00003	152695	G	G	A	G	G	PSPTOT1_0291	-	152569	153108	cytochrome b561
14	contig00003	163493	A	G	G	G	G	PSPTOT1_0300	+	162912	163742	iolI protein
15	contig00004	22870	G	G	G	G	A	PSPTOT1_0324	-	22002	23462	UDP-N-acetylmuramate--alanine ligase
16	contig00004	23920	C	C	T	C	C	PSPTOT1_0325	-	23455	24525	UDP-N-acetylglucosamine--N-acetylmuramyl-(pentapeptide) pyrophosphoryl-undecaprenol N-acetylglucosamine transferase
17	contig00004	37960	G	G	T	G	G	PSPTOT1_0336	+	36302	38116	lipoprotein
18	contig00004	51626	G	G	T	G	G	PSPTOT1_0352	+	51294	52454	trypsin domain protein
19	contig00004	54456	G	G	A	G	G	PSPTOT1_0354	-	53686	54738	histidinol-phosphate aminotransferase
20	contig00004	128194	G	A	G	G	G	PSPTOT1_0426	-	128166	128480	conserved hypothetical protein
21	contig00004	178564	C	A	A	A	A	PSPTOT1_0459	+	177277	179100	GAF domain/GGDEF domain/EAL domain protein
22	contig00004	195635	G	G	A	G	G	PSPTOT1_0474	+	194877	196499	dipeptide ABC transporter, periplasmic dipeptide-binding protein
23	contig00004	197568	C	C	T	C	C	PSPTOT1_0475	+	196829	198421	dipeptide ABC transporter, periplasmic dipeptide-binding protein
24	contig00004	319696	C	C	C	C	T	PSPTOT1_0590	+	319265	320548	glutamate-1-semialdehyde-2,1-aminomutase
25	contig00004	326709	G	G	A	G	G	PSPTOT1_0597	+	325803	327323	apolipoprotein N-acyltransferase
26	contig00004	329736	G	G	T	G	G	PSPTOT1_0600	+	328878	331484	leucyl-tRNA synthetase
27	contig00004	331400	G	G	G	G	A	PSPTOT1_0600	+	328878	331484	leucyl-tRNA synthetase
28	contig00005	48526	G	G	A	G	G	PSPTOT1_0660	-	46605	48704	outer membrane type III secretion hrcc
29	contig00005	52823	T	T	C	T	T	PSPTOT1_0667	-	51804	52934	type III helper hrpZ1
30	contig00005	130486	G	G	T	G	G	PSPTOT1_0733	-	130291	131043	pili assembly chaperone
31	contig00005	141133	A	A	G	A	A	PSPTOT1_0741	-	140790	141266	conserved hypothetical protein
32	contig00005	141467	T	T	C	T	T	PSPTOT1_0742	+	141432	141725	conserved hypothetical protein
33	contig00005	152040	T	C	T	T	T	PSPTOT1_0752	-	151724	153010	glucose ABC transporter, periplasmic glucose-binding protein
34	contig00005	160864	C	C	C	C	T	PSPTOT1_0760	+	160217	161122	regulatory protein
35	contig00005	179806	T	G	T	T	T	PSPTOT1_0775	+	179670	181160	cytosol aminopeptidase
36	contig00007	15345	C	C	C	C	G	PSPTOT1_0827	-	14924	16078	PQQ enzyme repeat domain protein
37	contig00009	13293	G	A	G	G	G	PSPTOT1_0885	-	12063	13352	conserved hypothetical protein
38	contig00009	27309	T	T	C	T	T	PSPTOT1_0898	-	26103	27620	aldehyde dehydrogenase family protein
39	contig00009	61859	G	G	A	G	G	PSPTOT1_0931	-	60820	63444	alanyl-tRNA synthetase
40	contig00009	63920	A	A	G	A	A	PSPTOT1_0932	-	63589	64629	threonine aldolase, low-specificity
41	contig00009	65960	C	T	C	C	C	PSPTOT1_0934	-	65752	66759	succinylglutamate desuccinylase
42	contig00009	71892	A	A	G	A	A	PSPTOT1_0939	-	71121	72152	arginine N-succinyltransferase, alpha subunit
43	contig00009	83720	T	T	G	T	T	PSPTOT1_0949	-	82184	83788	phenylalanine hydroxylase transcriptional activator PhhR
44	contig00009	83721	C	C	G	C	C	PSPTOT1_0949	-	82184	83788	phenylalanine hydroxylase transcriptional activator PhhR
45	contig00009	115954	A	A	G	A	A	PSPTOT1_0986	-	115490	116395	transcriptional regulator, LysR family
46	contig00009	116861	T	T	C	T	T	PSPTOT1_0987	+	116584	117306	conserved hypothetical protein
47	contig00009	125102	C	C	G	C	C	PSPTOT1_0994	+	123954	125165	aspartate aminotransferase
48	contig00009	147529	A	C	A	A	A	PSPTOT1_1020	-	147215	148192	UDP-glucose 4-epimerase
49	contig00009	152569	C	C	A	C	C	PSPTOT1_1024	-	151105	152796	30S ribosomal protein S1
50	contig00009	155126	C	C	G	C	C	PSPTOT1_1026	-	153604	155211	prephenate dehydrogenase/3-phosphoshikimate 1-carboxyvinyltransferase family protein
51	contig00011	21911	C	C	C	T	C	PSPTOT1_1099	+	20799	21941	quinolinate synthetase
52	contig00012	46585	G	G	A	G	G	PSPTOT1_1264	-	46234	46632	conserved hypothetical protein
53	contig00015	14035	G	G	A	G	G	PSPTOT1_1354	+	11530	14640	AcrB/AcrD/AcrF family protein
54	contig00015	20378	A	C	A	A	A	PSPTOT1_1359	-	17541	20387	type IV pilus-associated protein
55	contig00018	40634	G	T	G	T	T	PSPTOT1_1456	+	40091	41014	transcriptional regulator, LysR family
56	contig00018	48587	A	A	C	A	A	PSPTOT1_1463	+	47295	48923	nickel ABC transporter, periplasmic nickel-binding protein
57	contig00018	65018	C	G	C	C	C	PSPTOT1_1477	+	65010	65786	outer membrane efflux protein
58	contig00018	65019	G	T	G	G	G	PSPTOT1_1477	+	65010	65786	outer membrane efflux protein
59	contig00018	69715	A	A	G	A	A	PSPTOT1_1483	-	69685	71247	alkyl hydroperoxide reductase, subunit F
60	contig00018	93333	C	C	T	C	C	PSPTOT1_1503	+	92731	95514	glycosyl hydrolase, family 13
61	contig00018	104601	C	T	C	C	C	PSPTOT1_1513	-	104488	105279	3-oxoadipate enol-lactone hydrolase
62	contig00020	11135	C	A	C	C	C	PSPTOT1_1546	+	10926	11570	catabolite gene activator Crp
63	contig00020	11601	C	C	T	C	C	PSPTOT1_1547	-	11582	12277	conserved hypothetical protein
64	contig00020	34034	G	G	G	G	T	PSPTOT1_1574	+	33239	35161	autotransporting lipase, GDSL family
65	contig00020	53133	G	G	A	G	G	PSPTOT1_1590	+	53027	54313	peptidyl-prolyl cis-trans isomerase SurA
66	contig00020	55365	C	C	A	C	C	PSPTOT1_1592	+	55296	56102	dimethyladenosine transferase
67	contig00020	63441	C	C	G	C	C	PSPTOT1_1599	+	63073	64302	tRNA nucleotidyltransferase
68	contig00020	97801	A	A	G	A	A	PSPTOT1_1634	+	97694	98161	transcriptional regulator, AsnC family
69	contig00020	104252	A	G	G	G	G	PSPTOT1_1638	+	103700	104611	coenzyme PQQ synthesis protein B
70	contig00020	109369	A	A	C	A	A	PSPTOT1_1643	-	109243	111021	acyl-CoA dehydrogenase family protein
71	contig00020	132608	G	T	G	T	T	PSPTOT1_1665	-	132434	132952	ACT domain protein
72	contig00020	135006	C	A	A	A	A	PSPTOT1_1666	+	133275	135452	malate synthase G
73	contig00020	160237	A	G	G	G	G	PSPTOT1_1687	+	157290	160310	sarcosine oxidase, alpha subunit
74	contig00020	162709	A	A	G	A	A	PSPTOT1_1690	+	162109	163308	glutathione-independent formaldehyde dehydrogenase
75	contig00020	180484	A	A	T	A	A	PSPTOT1_1707	+	180204	181262	conserved hypothetical protein
76	contig00020	186262	T	T	T	C	T	PSPTOT1_1714	-	185570	186604	insertion permease FtsX protein
77	contig00020	191521	G	G	G	G	A	PSPTOT1_1718	+	190415	191908	conserved hypothetical protein
78	contig00020	192461	G	G	A	G	G	PSPTOT1_1719	+	191908	192492	methyltransferase
79	contig00020	203207	G	G	T	G	G	PSPTOT1_1732	-	202538	203284	membrane protein
80	contig00020	223828	A	A	A	T	A	PSPTOT1_1747	-	221993	223954	iron-sulfur cluster-binding protein
81	contig00021	59192	T	C	C	C	C	PSPTOT1_1829	+	59037	59690	rna polymerase sigma 70 family
82	contig00021	71898	G	G	A	G	G	PSPTOT1_1840	+	71492	72742	UDP-N-acetylglucosamine 2-epimerase
83	contig00021	75577	T	C	T	T	T	PSPTOT1_1842	+	75136	77256	bacteriophage N4 adsorption protein B
84	contig00021	99337	G	A	G	G	G	PSPTOT1_1867	-	98904	99593	ompA family protein
85	contig00021	101858	T	T	T	C	T	PSPTOT1_1870	-	101747	103258	ABC transporter, ATP-binding protein
86	contig00021	107844	G	A	G	G	G	PSPTOT1_1876	+	107842	108621	hydrolase, alpha/beta fold family
87	contig00021	141597	C	C	A	C	C	PSPTOT1_1908	+	141414	142862	deoxyribodipyrimidine photolyase
88	contig00021	265401	A	C	C	C	C	PSPTOT1_2021	+	265375	266082	conserved hypothetical protein
89	contig00022	2203	C	C	G	C	C	PSPTOT1_2027	+	1490	2248	conserved hypothetical protein
90	contig00022	8069	G	G	A	G	G	PSPTOT1_2032	+	7394	8542	carboxylesterase
91	contig00022	14656	G	A	G	G	G	PSPTOT1_2038	-	14489	15190	ABC transporter
92	contig00023	24301	G	G	A	G	G	PSPTOT1_2083	+	23696	24658	conserved hypothetical protein
93	contig00023	49985	A	A	A	A	T	PSPTOT1_2110	-	49523	51130	metalloprotease
94	contig00023	50674	A	A	T	A	A	PSPTOT1_2110	-	49523	51130	metalloprotease
95	contig00023	51890	G	G	G	G	C	PSPTOT1_2111	+	51629	52945	sensor histidine kinase
96	contig00023	121215	C	C	C	C	G	PSPTOT1_2159	+	121164	121955	iron ABC transporter, ATP-binding protein
97	contig00024	2275	C	C	A	C	C	PSPTOT1_2176	-	2219	3559	glutamate synthase family protein
98	contig00024	8484	A	A	G	A	A	PSPTOT1_2181	-	7595	8761	membrane protein
99	contig00024	10743	T	C	C	C	C	PSPTOT1_2184	-	10475	11383	transcriptional regulator, LysR family
100	contig00024	10744	T	C	C	C	C	PSPTOT1_2184	-	10475	11383	transcriptional regulator, LysR family
101	contig00024	10826	A	A	G	A	A	PSPTOT1_2184	-	10475	11383	transcriptional regulator, LysR family
102	contig00025	9512	T	T	C	T	T	PSPTOT1_2234	+	9504	9896	hypothetical protein
103	contig00025	48947	T	T	A	T	T	PSPTOT1_2273	+	48481	49665	conserved hypothetical protein
104	contig00025	153876	T	T	T	T	G	PSPTOT1_2358	-	151027	154122	DNA polymerase III, alpha subunit
105	contig00025	154983	A	C	A	C	C	PSPTOT1_2359	-	154119	155534	conserved hypothetical protein
106	contig00025	155700	T	G	T	T	T	PSPTOT1_2360	-	155542	156162	conserved hypothetical protein
107	contig00025	174516	G	G	G	G	A	PSPTOT1_2383	-	174152	174577	hypothetical protein
108	contig00025	205388	C	C	T	C	C	PSPTOT1_2400	-	204272	205573	Secretion protein HlyD
109	contig00025	212257	G	T	G	G	G	PSPTOT1_2404	-	211025	212749	conserved hypothetical protein
110	contig00025	222165	G	C	G	G	G	PSPTOT1_2414	+	221750	223357	carboxyl transferase domain protein
111	contig00025	234530	T	C	C	C	C	PSPTOT1_2421	-	234488	235561	periplasmic sugar-binding domain protein
112	contig00025	246507	G	G	T	G	G	PSPTOT1_2433	-	245806	246705	enoyl-CoA hydratase/isomerase family protein
113	contig00025	266898	G	G	A	G	G	PSPTOT1_2449	+	265455	266936	D-mannonate oxidoreductase
114	contig00027	1325	C	A	A	A	A	PSPTOT1_2471	-	128	1504	glutamine synthetase
115	contig00027	9989	C	G	G	G	G	PSPTOT1_2478	+	9501	10382	putrescine ABC transporter, permease protein
116	contig00029	4291	C	C	C	T	C	PSPTOT1_2555	+	3518	4396	nickel/cobalt transporter, high-affinity
117	contig00029	9092	C	A	C	C	C	PSPTOT1_2560	-	8182	9402	conserved hypothetical protein
118	contig00029	17887	C	C	C	C	T	PSPTOT1_2566	+	17792	19126	sigma-54 dependent transcriptional regulator/response regulator
119	contig00029	18253	G	G	A	G	G	PSPTOT1_2566	+	17792	19126	sigma-54 dependent transcriptional regulator/response regulator
120	contig00029	45528	A	A	G	A	A	PSPTOT1_2588	+	45468	46940	phosphate transporter family protein
121	contig00029	85531	G	G	A	G	G	PSPTOT1_2616	-	85026	86132	hydrolase
122	contig00029	87792	G	G	A	G	G	PSPTOT1_2618	+	87265	88071	acyltransferase domain protein
123	contig00029	90523	T	T	T	T	C	PSPTOT1_2621	+	90328	91377	oxidoreductase, FAD/FMN-binding
124	contig00030	47069	A	A	C	A	A	PSPTOT1_2685	-	45470	47920	glycogen phosphorylase
125	contig00030	57948	G	G	G	C	G	PSPTOT1_2691	-	56844	58760	methyl-accepting chemotaxis protein
126	contig00030	66013	A	A	A	A	G	PSPTOT1_2703	+	65952	66725	polyhydroxyalkanoate granule-associated protein PhaF
127	contig00030	66014	C	C	C	C	T	PSPTOT1_2703	+	65952	66725	polyhydroxyalkanoate granule-associated protein PhaF
128	contig00030	66624	C	C	A	C	C	PSPTOT1_2703	+	65952	66725	polyhydroxyalkanoate granule-associated protein PhaF
129	contig00030	91833	C	C	T	C	C	PSPTOT1_2724	+	90842	91945	3-dehydroquinate synthase
130	contig00030	134895	C	C	C	C	T	PSPTOT1_2760	+	134230	135906	malonate decarboxylase, alpha subunit
131	contig00031	1502	T	T	C	T	T	PSPTOT1_2781	-	1068	1835	oxidoreductase, short-chain dehydrogenase/reductase family
132	contig00031	22356	G	G	C	G	G	PSPTOT1_2798	-	20898	22397	conserved hypothetical protein
133	contig00036	55113	T	T	C	T	T	PSPTOT1_2879	-	54600	56186	D-xylose ABC transporter, ATP-binding protein
134	contig00040	3224	A	A	C	A	A	PSPTOT1_2919	+	2846	3391	conserved hypothetical protein
135	contig00040	3584	T	C	C	C	C	PSPTOT1_2920	-	3532	4587	conserved hypothetical protein
136	contig00040	11872	A	A	C	A	A	PSPTOT1_2931	-	11790	12698	trpBA operon transcriptional activator
137	contig00040	13419	C	C	G	C	C	PSPTOT1_2932	+	12826	14055	tryptophan synthase, beta subunit
138	contig00040	41052	C	C	C	C	T	PSPTOT1_2959	+	40832	41383	histidinol-phosphate phosphatase family protein
139	contig00040	54668	A	G	G	G	G	PSPTOT1_2971	+	54042	55412	tRNA modification GTPase TrmE
140	contig00040	58036	C	C	C	C	A	PSPTOT1_2974	+	57890	58525	glucose-inhibited division protein B
141	contig00040	66885	C	C	C	C	T	PSPTOT1_2984	+	65635	67014	ATP synthase F1, beta subunit
142	contig00040	106641	G	G	T	G	G	PSPTOT1_3017	+	105883	106920	SPFH domain / Band 7 family protein
143	contig00040	106696	G	A	A	A	A	PSPTOT1_3017	+	105883	106920	SPFH domain / Band 7 family protein
144	contig00040	114588	G	G	A	G	G	PSPTOT1_3025	+	114518	115729	cobalamin synthesis protein/P47K family protein
145	contig00040	117094	C	C	C	T	C	PSPTOT1_3028	+	116810	117781	cobalamin synthesis protein/P47K family protein
146	contig00040	123123	C	C	G	C	C	PSPTOT1_3034	-	122373	123215	conserved hypothetical protein
147	contig00040	138494	A	A	C	A	A	PSPTOT1_3047	-	137760	138764	L-asparaginase I
148	contig00040	149703	G	G	A	G	G	PSPTOT1_3060	+	149640	150929	General substrate transporter:Major facilitator superfamily
149	contig00040	179161	G	G	G	C	G	PSPTOT1_3086	-	178997	180451	NAD(P) transhydrogenase, beta subunit
150	contig00045	10259	T	G	T	T	T	PSPTOT1_3134	-	9367	10734	conserved hypothetical protein
151	contig00045	10399	T	C	T	T	T	PSPTOT1_3134	-	9367	10734	conserved hypothetical protein
152	contig00045	10465	A	G	A	A	A	PSPTOT1_3134	-	9367	10734	conserved hypothetical protein
153	contig00047	7479	G	G	G	T	G	PSPTOT1_3202	+	7234	7491	ribosomal protein S16
154	contig00047	43270	G	G	T	G	G	PSPTOT1_3228	+	42362	43366	response regulator/GGDEF domain protein
155	contig00047	60237	G	G	T	G	G	PSPTOT1_3247	-	60185	60874	conserved hypothetical protein
156	contig00047	142758	A	G	G	G	G	PSPTOT1_3322	-	141483	143198	prolyl-tRNA synthetase
157	contig00047	160425	A	A	G	A	A	PSPTOT1_3343	+	160294	160983	exsB protein
158	contig00048	38849	T	T	T	T	A	PSPTOT1_3387	+	37933	39351	major facilitator family transporter
159	contig00048	49483	G	G	A	G	G	PSPTOT1_3397	-	49087	49995	glutaminase
160	contig00048	68151	G	A	A	A	A	PSPTOT1_3412	-	67653	69638	methyl-accepting chemotaxis protein
161	contig00052	11716	T	T	C	T	T	PSPTOT1_3445	+	10728	11762	twitching motility protein
162	contig00052	28070	G	G	A	G	G	PSPTOT1_3460	+	23381	29344	sensor histidine kinase/response regulator
163	contig00055	8029	G	A	A	A	A	PSPTOT1_3507	+	6472	10545	DNA-directed RNA polymerase, beta subunit
164	contig00055	8033	G	A	A	A	A	PSPTOT1_3507	+	6472	10545	DNA-directed RNA polymerase, beta subunit
165	contig00055	22146	A	C	C	C	C	PSPTOT1_3517	+	21428	22252	ribosomal protein L2
166	contig00055	28214	A	C	C	C	C	PSPTOT1_3533	+	28094	28270	50S ribosomal protein L30
167	contig00055	43720	A	A	G	A	A	PSPTOT1_3551	-	43132	44025	glycerol-3-phosphate ABC transporter, permease protein
168	contig00055	84097	T	A	T	T	T	PSPTOT1_3598	+	83922	84626	O-antigen ABC transporter, ATP-binding protein
169	contig00055	107858	A	A	G	A	A	PSPTOT1_3624	-	107333	109060	MORN repeat family protein
170	contig00055	115467	A	A	A	C	A	PSPTOT1_3634	-	114968	116323	oxidoreductase, short chain dehydrogenase/reductase family
171	contig00055	124204	G	G	A	G	G	PSPTOT1_3642	-	122444	124642	copper-translocating P-type ATPase
172	contig00055	130608	G	A	G	G	G	PSPTOT1_3651	-	130315	131268	adenosine deaminase
173	contig00055	139430	T	T	T	G	T	PSPTOT1_3659	-	138895	140250	hydroxydechloroatrazine ethylaminohydrolase
174	contig00057	24030	G	G	G	G	A	PSPTOT1_3698	+	23833	25131	major facilitator family transporter
175	contig00057	114183	A	A	G	A	A	PSPTOT1_3817	+	114138	114416	conserved hypothetical protein
176	contig00057	124061	G	T	G	T	T	PSPTOT1_3828	+	123830	124147	conserved hypothetical protein
177	contig00057	152478	C	C	T	C	C	PSPTOT1_3855	+	151936	154881	hypothetical protein
178	contig00057	203308	G	G	C	G	G	PSPTOT1_3908	-	203024	204499	transcriptional regulator FleQ
179	contig00057	208087	G	A	G	A	A	PSPTOT1_3913	-	207534	208382	flagellin
180	contig00057	211216	C	C	A	C	C	PSPTOT1_3915	-	209924	212830	glycosyl transferase, group 2 family protein
181	contig00057	236745	T	T	G	T	T	PSPTOT1_3937	+	236404	237150	conserved hypothetical protein
182	contig00061	7249	G	G	A	G	G	PSPTOT1_3973	-	5761	7683	threonyl-tRNA synthetase
183	contig00061	32551	T	C	C	C	C	PSPTOT1_4005	-	32012	33919	4-hydroxyphenylpyruvate dioxygenase
184	contig00061	53390	G	G	G	C	G	PSPTOT1_4023	+	50340	53528	extracellular solute-binding protein/sensory box protein
185	contig00064	35856	G	T	G	G	G	PSPTOT1_4123	-	35108	35935	hypothetical protein
186	contig00064	35858	C	G	C	C	C	PSPTOT1_4123	-	35108	35935	hypothetical protein
187	contig00064	35860	G	C	G	G	G	PSPTOT1_4123	-	35108	35935	hypothetical protein
188	contig00064	66193	G	G	A	G	G	PSPTOT1_4154	-	64495	66234	biotin carboxylase/biotin carboxyl carrier protein
189	contig00065	10957	G	G	C	G	G	PSPTOT1_4172	+	10839	12809	macrolide ABC efflux protein
190	contig00065	17728	A	T	A	A	A	PSPTOT1_4176	+	17635	18918	aminotransferase, class V
191	contig00065	21074	C	C	T	C	C	PSPTOT1_4178	+	19911	21575	pyoverdine ABC transporter, ATP-binding/permease protein
192	contig00065	55242	C	A	C	A	A	PSPTOT1_4186	+	54847	56061	peptidase
193	contig00067	49505	C	T	C	C	C	PSPTOT1_4259	+	48319	51084	DNA polymerase I
194	contig00067	60487	C	C	T	C	C	PSPTOT1_4268	-	59392	60738	alginate biosynthesis transcriptional regulatory protein AlgB
195	contig00067	73540	G	G	T	G	G	PSPTOT1_4280	+	73096	74511	adenylate cyclase
196	contig00070	57366	C	C	T	C	C	PSPTOT1_4325	-	57182	58678	conserved hypothetical protein
197	contig00070	75403	C	A	A	A	A	PSPTOT1_4340	-	74090	75748	sodium:solute symporter family protein
198	contig00070	75584	G	G	A	G	G	PSPTOT1_4340	-	74090	75748	sodium:solute symporter family protein
199	contig00070	81179	G	A	G	G	G	PSPTOT1_4348	-	81088	81996	transcriptional regulator, LysR family
200	contig00070	96401	A	A	G	A	A	PSPTOT1_4361	-	95548	96723	sensory box histidine kinase
201	contig00070	104694	A	A	C	A	A	PSPTOT1_4373	-	104203	105039	conserved hypothetical protein
202	contig00070	134846	C	C	A	C	C	PSPTOT1_4408	-	134686	135261	conserved hypothetical protein
203	contig00072	41689	A	A	G	A	A	PSPTOT1_4478	+	41221	42117	conserved hypothetical protein
204	contig00072	44412	G	G	A	G	G	PSPTOT1_4480	+	43554	44510	conserved hypothetical protein
205	contig00072	68388	A	A	G	A	A	PSPTOT1_4502	+	67206	69110	DNA topoisomerase IV, B subunit
206	contig00072	84106	G	A	A	A	A	PSPTOT1_4513	+	83568	84593	chemotaxis motB protein
207	contig00072	88379	G	G	G	G	T	PSPTOT1_4518	+	88295	89785	YjeF-related protein
208	contig00072	116746	A	A	G	A	A	PSPTOT1_4539	+	116687	119965	transglutaminase-like superfamily domain protein
209	contig00072	130698	G	G	G	G	T	PSPTOT1_4548	+	130065	131378	high-affinity branched-chain amino acid ABC transporter, permease protein BraE
210	contig00072	132079	C	C	C	C	T	PSPTOT1_4549	+	131375	132250	high affinity branched-chain amino acid ABC transporter, ATP-binding protein
211	contig00072	152988	C	T	T	T	T	PSPTOT1_4573	-	152579	153121	phosphinothricin N-acetyltransferase
212	contig00072	152994	G	G	G	T	G	PSPTOT1_4573	-	152579	153121	phosphinothricin N-acetyltransferase
213	contig00072	163898	A	G	G	G	G	PSPTOT1_4581	-	160468	163938	hypothetical protein
214	contig00072	189946	G	G	A	G	G	PSPTOT1_4606	-	189850	190305	acetyl-CoA carboxylase biotin carboxyl carrier protein subunit
215	contig00072	204902	T	T	G	T	T	PSPTOT1_4621	-	204702	209651	lipoprotein
216	contig00072	221460	G	G	C	G	G	PSPTOT1_4633	+	220578	223277	sensory box histidine kinase
217	contig00075	21989	T	T	T	T	C	PSPTOT1_4670	-	21989	22645	conserved hypothetical protein
218	contig00079	14498	C	C	T	C	C	PSPTOT1_4709	+	12543	14969	conserved hypothetical protein
219	contig00086	13556	A	A	G	A	A	PSPTOT1_4741	-	13154	14509	RNA methyltransferase, TrmA family
220	contig00097	20412	G	G	T	G	G	PSPTOT1_4803	-	20364	21503	alkanesulfonate monooxygenase family protein
221	contig00097	50381	T	T	C	T	T	PSPTOT1_4830	-	49702	50637	glycosyl transferase, group 2 family protein
222	contig00097	56024	T	T	C	T	T	PSPTOT1_4834	+	55102	56910	peptidase, M24 family protein
223	contig00098	10381	T	G	T	T	T	PSPTOT1_4846	+	8446	10488	cadmium-translocating P-type ATPase
224	contig00098	10382	G	T	G	G	G	PSPTOT1_4846	+	8446	10488	cadmium-translocating P-type ATPase
225	contig00098	21289	G	G	A	G	G	PSPTOT1_4855	-	20357	22180	urocanate hydratase
226	contig00098	39807	C	C	G	C	C	PSPTOT1_4871	-	38794	39852	radical SAM domain protein
227	contig00102	11047	G	G	T	G	G	PSPTOT1_4902	+	11000	12208	transporter
228	contig00109	24783	G	G	T	G	G	PSPTOT1_4965	-	24708	25955	levansucrase
229	contig00109	33995	C	C	A	C	C	PSPTOT1_4970	+	31318	34038	nitrate reductase
230	contig00109	56723	G	G	A	G	G	PSPTOT1_4991	-	56081	56794	hydrolase, haloacid dehalogenase-like family
231	contig00109	79308	T	T	T	A	T	PSPTOT1_5015	-	78044	79465	transglycosylase, SLT family
232	contig00109	118907	G	A	A	A	A	PSPTOT1_5040	+	118625	119380	chaperone protein PapD
233	contig00109	166164	G	G	G	T	G	PSPTOT1_5082	-	165918	166745	conserved hypothetical protein
234	contig00112	15186	C	C	T	C	C	PSPTOT1_5116	+	15019	16299	4-aminobutyrate aminotransferase
235	contig00112	24881	G	T	G	T	T	PSPTOT1_5124	+	24258	25079	sulfate ABC transporter, permease protein CysT
236	contig00119	4636	T	C	C	C	C	PSPTOT1_5145	+	3561	5222	GGDEF domain protein
237	contig00119	9523	C	C	C	C	T	PSPTOT1_5147	-	8429	9589	multidrug resistance protein, AcrA/AcrE family
238	contig00119	52751	T	T	G	T	T	PSPTOT1_5176	-	52351	53256	transcriptional regulator, LysR family
239	contig00119	63321	T	G	T	T	T	PSPTOT1_5185	+	62609	63328	cation ABC transporter, ATP-binding protein
240	contig00119	93726	G	G	C	G	G	PSPTOT1_5213	+	93637	94515	transcriptional regulator, LysR family
241	contig00119	109196	C	C	G	C	C	PSPTOT1_5230	+	109011	109871	oxidoreductase, short chain dehydrogenase/reductase family
242	contig00121	24585	G	G	G	T	G	PSPTOT1_5274	-	24300	24731	acetyltransferase, GNAT family
243	contig00121	40102	C	T	C	C	C	PSPTOT1_5288	+	38229	40633	cell division protein FtsK, truncated
244	contig00121	64047	G	G	A	G	G	PSPTOT1_5312	-	63078	64661	aldehyde dehydrogenase family protein
245	contig00121	67377	G	G	C	G	G	PSPTOT1_5316	+	67030	67674	transcriptional regulator, TetR family
246	contig00121	77854	C	C	G	C	C	PSPTOT1_5326	+	76826	77896	general secretion pathway protein L
247	contig00121	80190	T	G	T	T	T	PSPTOT1_5329	+	79006	81333	type II and III secretion system protein
248	contig00121	95175	C	C	G	C	C	PSPTOT1_5341	-	94772	95455	DNA-binding heavy metal response regulator
249	contig00122	23348	T	T	C	T	T	PSPTOT1_5389	+	23037	24266	2-octaprenyl-3-methyl-6-methoxy-1,4-benzoquinol hydroxylase
250	contig00127	47397	A	A	T	A	A	PSPTOT1_5476	-	47372	47950	tellurium resistance protein TerE
251	contig00127	69221	G	G	G	G	A	PSPTOT1_5503	+	69116	69649	MOSC domain protein
252	contig00127	75440	G	G	G	G	T	PSPTOT1_5508	+	73548	75650	chemotaxis sensor histidine kinase CheA
253	contig00127	75990	A	A	C	A	A	PSPTOT1_5509	+	75679	77334	methyl-accepting chemotaxis protein
254	contig00127	75994	G	G	T	G	G	PSPTOT1_5509	+	75679	77334	methyl-accepting chemotaxis protein
255	contig00127	77143	G	G	G	G	T	PSPTOT1_5509	+	75679	77334	methyl-accepting chemotaxis protein
256	contig00127	77185	T	T	T	T	A	PSPTOT1_5509	+	75679	77334	methyl-accepting chemotaxis protein
257	contig00128	1054	A	A	G	A	A	PSPTOT1_5548	+	454	1755	Mn2+/Fe2+ transporter, NRAMP family
258	contig00128	1731	A	A	A	A	T	PSPTOT1_5548	+	454	1755	Mn2+/Fe2+ transporter, NRAMP family
259	contig00128	23702	A	A	G	A	A	PSPTOT1_5567	+	23638	24984	monooxygenase, NtaA/SnaA/SoxA family
260	contig00128	24767	G	G	T	G	G	PSPTOT1_5567	+	23638	24984	monooxygenase, NtaA/SnaA/SoxA family
261	contig00133	9968	C	C	G	C	C	PSPTOT1_5614	-	9606	10028	protozoan/cyanobacterial globin family protein
262	contig00133	9972	C	C	A	C	C	PSPTOT1_5614	-	9606	10028	protozoan/cyanobacterial globin family protein
263	contig00133	46974	T	T	C	T	T	PSPTOT1_5650	+	46766	50446	urea amidolyase-related protein
264	contig00134	8120	C	C	A	C	C	PSPTOT1_5668	-	5958	9095	conserved hypothetical protein
265	contig00134	61849	A	A	G	A	A	PSPTOT1_5723	-	60880	61998	conserved hypothetical protein
