# Supplementary material for: The Plant Pathogen Pseudomonas syringae pv. tomato Is Genetically Monomorphic and under Strong Selection to Evade Tomato Immunity
Source: PLoS Pathog. 2011 Aug 25;7(8):e1002130. doi: 10.1371/journal.ppat.1002130 (PMC3161960; doi:10.1371/journal.ppat.1002130)
Supplement: Table S4 — DNA sequences corresponding to the MLST and SNP genotypes listed in Table 1 (only nucleotides corresponding to SNPs are shown and were used for molecular evolutionary analyses, i.e. nucleotides identical in all analyzed strains were ignored. (XLS) [file ppat.1002130.s004.xls]

## Sheet: Sheet1
Supplementary Table 3. DNA sequences corresponding to the MLST and SNP genotypes listed in Table 1 (only nucleotides corresponding to SNPs are shown and were used for molecular evolutionary analyses, i.e. nucleotides identical in all analyzed strains were ignored.
MLST genotypes
	pgi	rpoD	gapA
DC3000	TCTCCTGC	TATATCTTTGGAGG	GC
JL1065	CCGCGCAT	CGCATCCCCTAGTG	AT
T1	CTGTGCGC	CGTCCATCTGGAGA	AT
SNP genotypes (column headers indicate position of each SNP in the contigs of the T1 genome assembly)
	C127_27,943	C25_154,983	C20_132,608	C20_132,657	C57_124,061	C18_40,632	C112_24,881	C65_55,242	C65_55,602	C57_208,087	C57_208,096	C57_208,267	C2_159,838	C3_141,478	C5_52,823	C127_75,990	C127_75,994
NCPPB1108	C	A	G	G	G	G	G	C	G	G	A	C	G	G	G	C	T
CA315	T	A	G	G	G	G	G	C	A	G	A	C	G	G	G	C	T
CFBP1318	C	A	G	G	G	G	G	C	G	G	A	C	A	A	G	C	T
Colombia198	C	A	G	G	G	G	G	C	G	G	A	T	A	A	G	C	T
Colombia338	C	A	G	G	G	G	G	C	G	G	T	T	A	A	G	C	T
KSP53	C	A	G	G	G	G	G	C	G	A1	A	C	A	A	G	C	T
T1	C	A	G	G	G	G	G	C	G	G	A	C	A	A	A	A	G
CFBP2545	C	A	G	T	G	G	G	C	G	G	A	C	A	A	A	A	G
PT14	C	C	T	G	T	G	G	C	G	G	A	C	A	A	A	A	G
IPV-CT28.31	C	C	T	G	T	G	G	C	G	A	A	C	A	A	A	A	G
LNPV17.41	C	C	T	G	T	T	T	A	G	A	A	C	A	A	A	A	G
1 homoplasy probably due to recombination or parallel evolution
