# Supplementary material for: The Plant Pathogen Pseudomonas syringae pv. tomato Is Genetically Monomorphic and under Strong Selection to Evade Tomato Immunity
Source: PLoS Pathog. 2011 Aug 25;7(8):e1002130. doi: 10.1371/journal.ppat.1002130 (PMC3161960; doi:10.1371/journal.ppat.1002130)
Supplement: Table S6 — Predicted type III effector repertoires of T1-like strains (positions refer to whole genome shotgun sequences deposited at NCBI, besides Max4. which was not deposited). (XLS) [file ppat.1002130.s006.xls]

## Sheet: Sheet1
	PalBS91	PalBS91	PalBS91	PalTC3	PalTC3	PalTC3	PmaES	PmaES	PmaES	Pan126	Pan126	Pan126	PmaF1	PmaF1	PmaF1	PmaM3	PmaM3	PmaM3	PmaM6	PmaM6	PmaM6	Pto DC3000	Pto T1	PtoJL1065	PtoJL1065	PtoJL1065	kuzz40	kuzz40	kuzz40	PtoMax13	PtoMax13	PtoMax13	NCPPB1108	NCPPB1108	NCPPB1108
	hrp box	start coord	note	hrp box	start coord	note	hrp box	start coord	note	hrp box	start coord	note	hrp box	start coord	note	hrp box	start coord	note	hrp box	start coord	note			hrp box	start coord	note	hrp box	start coord	note	hrp box	start coord	note	hrp box	start coord	note	PRESENT	ABSENT
avrA1																							present					6070707..6072638-Cterm, complement(6064535..6065341)-Nterm	at contig boundary	operon	complement(5970530..5973250)		?	5974280..5977000	likely separated from hrp box by upstream contig boundary
avrD1													24.9	5380608..5381543		24.9	5744926..5745861		24.9	5586880..5587815			present	24.9	complement(5901851..5902786)		unknown	6116176..6117090	small fragment of Nterm absent due to contig boundary	24.9	complement(1821504..1822439)
avrE1	12.3	complement(647592..652709)		12.3	complement(1079230..1084347)		12.3	complement(768639..773753)		16.2	3452578..3457881		16.2	complement(267250..272637)		16.2	4452318..4457697	internal frameshift	16.2	complement(114246..119668)	disrupted by contig boundary	present	present	16.2	complement(2102199..2107586)		16.2	1396802..1402087		16.2	complement(2030029..2035342)	internal disruption by ambiguous base	16.2	complement(2017353..2022646)	internal frameshift	CORE
avrPto				11.3	complement(4197934..4198407)	only 42% ID with DC3000 avrpto	11.3	1203732..1204208					23.2	complement(3921572..3922066)		23.2	complement(489115..489609)					present		23.2	complement(642479..642973)		23.2	1952858..1953352		23.2	complement(4516580..4517074)		23.2	4359853..4360347
avrPto (2nd copy)				22.1	5682390..5682868	47% ID with DC3000 avrpto
avrRpm1	12.7	5797871..5798558	internal frameshift, unclear start codon	12.7	complement(4901069..4901714)	internal frameshift										14.4	5942850..5943125-Nterm	contig boundary
avrRps4																											yes-poor	complement(6022087..6022752)	hrp box below cutoff, but aligned with DC3000
avrRpt2																							present	15.7	4295270..4296040		15.7	complement(6100752..6101519)
hopA1										operon	1048374..1049516		operon	3908164..3909306		operon	475695..476837		operon	complement(4981209..4982351)		present	present	operon	629071..630213	internal stop codon	operon	5038463..5039605	internal stop codon	operon	3479976..3481118	internal stop codon	operon	complement(4165306..4166448)
hopB1										operon	3252390..3253472	aligns but HopB appears shortened at Nterm (not due to sequencing)	operon	5505323..5506723		operon	4667886..4669286		operon	complement(5110417..5111556)	truncated at downstream end by contig boundary	present	present/trunc	operon	3534266..3535225	truncated at Nterm but not due to sequence error	operon	complement(4539774..4540856)	truncated at Nterm but not due to sequence error, internal stop codon near Cterm	operon	complement(5534365..5535447)	truncated at Nterm but not due to sequence error, internal stop codon near Cterm	operon	2622175..2623257	truncated at Nterm but not due to sequence error, internal stop codon near Cterm
hopC1										21.3	4146125..4146931	internal stop codon	21.3	5980894..5981700		21.3	complement(5059892..5060701)		18.5,21.3	4476570..4477463		present	present	21.3	141591..142400		21.3	5985443..5986252		21.3	5991587..5992396	internal stop codon	21.3	6000168..6000977	internal stop codon
hopC	11.7	5800929..5801759		11.7	complement(4897823..4898620)					22.1	3223677..3224483												present/trunc				22.1	5320473..5321282		22.1	5411142..5411951		22.1	5732541..5733349
hopD1							21.3	complement(5626216..5628333)					16	5388166..5391189	fragmented by multiple contig boundaries and uncertain bases		Cterm-complement(2925144..2926736)	uncertain bases at Nterm	21.3	4424799..4426916		present	present				22.4	complement(5993179..5995296)		22.4	complement(5901662..5903779)		22.4	5709566..5711683
hopD1(4724)	16.9	complement(4222704..4224839)	internal stop codon	16.9	complement(5260006..5262141)	internal stop near Cterm, corresponds to disrupted PSPTO_4724 disrupted D	16.9	complement(6212307..6212381)	extreme Nterm only, truncated by contig boundary				16.9	complement(6170289..6170834)-Nterm	truncated by IS element, unclear where or what Cterm belongs to this	unknown	5613579..5613917	truncated upstream by uncertain base				present/trunc
hopE1	25.6	5977235..5977870		25.6	complement(5776426..5777058)								24.6	6259255..6259890		24.6	6238555..6239190					present
hopF2										operon	complement(3256873..3257520)					operon	4859589..4859816-Nterm	at contig boundary, could not locate Cterm	operon	complement(565043..565657)		present	present	operon	complement(3538749..3539396)		operon	4535729..4536376		operon	5530317..5530964		operon	complement(2626672..2627319)
HopF2-X chimera	operon	5972349..5973473		operon	5713670..5714794
HopF2-?chimera													operon	5906437..5907279		operon	6134870..6135712
hopG1	15.3	4220989..4222470		15.3	5258291..5259772								15.3	complement(5391854..5393335)		15.3	6161928..6163409					present
hopH	11.8	complement(4219505..4220170)		11.8	complement(5256810..5257472)	internal stop, no frameshift, corrsponds to PSPTO_5623 in DC3000							11.8	5394147..5394212-Nterm, complement(4717085..4717522)-Cterm	multiple fragments flanking contig boundary	11.8	Cterm, 2923856..2924476, Nterm-complement(6161054..6161116)	disrupted by contig boundary, Ctermalso has internal stop				present/trunc								25.3	5993048..5993704
HopH1										25.3	4147586..4148239		27.1	5982355..5983008		27.1	complement(5058584..5059240)		27.1	4478115..4478771		present	present	25.3	143053..143710		25.3	5986882..5987538					25.3	6001629..6002282
hopI1	21.7	5352970..5354107	interrupted by ambiguous base, missing region present in DC3000 HopI between Nterm and Cter fragements	21.7	complement(4579951..4581027)	lacks repeating motif found in DC3000 HopI	21.7	5774970..5776107	interupted by ambiguous base- may be some missing	17.2	complement(5295433..5296122)-(Nterm), complement(5399099..5399577)-(Cterm)	truncated by contig boundary	17.4	complement(5627413..5628237), 6189941..6190312	truncated at Cterm by contig boundary, truncated at Nterm by contig boundary	17.4	6141660..6142022-Cterm, 6236218..6237036-Nterm	disrupted by contig boundary	17.4	complement(5257458..5258810)		present	present	17.5	5031649..5033022	no apparent sequencing errors but significant diff in sequ composition relative to DC3000	17.5	3016637..3017989		17.5	complement(239023..240355)	internal disruption by ambiguous base	17.5	5757654..5758964		CORE
hopK1																			14.1	1138402..1139418		present
hopM1	operon	644779..647076		operon	1076417..1078714		operon	765826..768123		operon	complement(3458397..3460535)		operon	264595..266733		operon	complement(5910348..5912486)		operon	111591..113729		present	present/trunc	operon	2099725..2101683		operon	complement(1402603..1404741)	internal stop codon	operon	2027375..2029513	internal stop codon	operon	2014700..2016837	internal frameshift	CORE
hopN1													19.3, 13.7	258668..259720		operon	complement(1761..2813)		13.7	105542..106594		present														real Pma core
hopO1-1							operon	6151775..6152627								operon	complement(6096035..6096886)					present	present				operon	complement(6009697..6010548)		operon	complement(6023553..6024425)		operon	6007553..6008425
hopO1-2										operon	2944923..2945805	aligns but has internal frameshift	operon	complement(4678145..4679041)		unknown	4954898..4955795		operon	complement(3663787..3664683)		present	present	operon	complement(4225092..4225988)		operon	complement(3727880..3728774)	frameshift owing to ambiguous base	operon	complement(180288..181184)		operon	complement(176949..177845)
hopO1-3										no	2947327..2948232	includes region sim to PSPTO_4591	no	complement(4676117..4676623)	truncated from possible Cterm as in DC3000	no	4957316..4958221	internal stop codon	no	complement(3661360..3662265)		present (no 4591 ext)	present	no	complement(4222665..4223570)	spans DC3000 O1-3 plus PSPTO_4591	no	complement(3725453..3726358)		no	complement(177861..178766)	includes PSPTO_4591 region	no	complement(174522..175427)
hopP1										20.5	complement(3658630..3659604)		20.5	complement(20629..21603)		20.5	2547424..2548398		20.5	1994291..1995265		present	present	20.5	4571212..4572168		20.5	4144089..4145063		20.5	5031130..5032104		20.5	4379372..4380346
hopQ1-1							24.2	5624757..5626100					24.2	complement(5391303..5391590)-Cterm, 6207234..6208208-Nterm	Cterm, truncated owing to uncertain base; Nterm truncated by contig boundary	24.2	complement(6176156..6177123)-Nterm, 6194109..6194390-Cterm	disrupted by contig boundary	24.2	complement(4427030..4428373)		present	present	no	5891652..5892995	contig boundary immediately upstream, likely separates gene from hrp box	24.2	5992152..5993062-Cterm, complement(6065412..6065931)-Nterm	at contig boundary and with Nterm split into three parts	24.1	complement(948455..949798)-Cterm, 6007162..6007363-Nterm	at contig boundary	24.2	complement(5711799..5712818)	Nterm region absent though no apparent sequencing error
hopQ1-2	11.8	complement(4218951..4219433)		operon	complement(5256256..5256735)								operon?	6102789..6103178	truncated at upstream end by contig boundary	operon	2924548..2925030					present								no	complement(5973321..5973821)-Nterm	Nterm truncated upstream by ambiguous base, Cterm truncated but not apparently by sequencing error
hopR1	19.2	complement(3817197..3823067)		19.2	complement(2340403..2346277)	internal frameshift	19.2	complement(2740573..2746446)		21.6	complement(4119157..4125030)		21.6	4142917..4148797	disruption owing to uncertain base	21.6	4200291..4206167		21.6	3421377..3427250		present	present	21.6	complement(2625298..2631171)		21.6	2811096..2816969		21.6	2193839..2199712		21.6	2433485..2439358		CORE
hopS1										operon	2944008..2944910	HopS1 with PSPTO_4595 ext	operon	complement(4679101..4679955)		operon	complement(4927763..4928263), 4954464..4954838 - candidate Cterm	truncated at Nterm by contig boundary, but no IS insertion - unkn whether has 4595 ext	operon	complement(3664740..3665597)	S1 and PSPTO_4595 in a single ORF	present (no 4595 ext)	present (no 4595 ext)	operon	complement(4226001..4226903)		operon	complement(3729321..3729689)	stop codon before PSPTO_4595 region	operon	complement(181731..182099)	does not include the PSPTO_4595 ext	operon	complement(178392..178760)	does not include the PSPTO_4595 ext
hopS2										operon	2949294..2949824		operon	complement(4674123..4674656)		operon	4959283..4959816		operon	complement(3659765..3660298)		present	present	operon	complement(4221070..4221603)		operon	complement(3723858..3724391)		operon	complement(176266..176799)		operon	complement(172927..173460)
hopT1-1							operon	6152632..6153771								operon	complement(6094890..6096029)					present	present				operon	complement(6008552..6009691)	plasmid?	operon	complement(6022408..6023547)		operon	6008431..6009570
hopT1-2										operon	2945811..2946980		operon	complement(4676970..4678139)		unknown	4955800..4956969		operon	complement(3662612..3663781)		present	present	operon	complement(4223917..4225086)		operon	complement(3726705..3727874)		operon	complement(179113..180282)		operon	complement(175774..176943)
hopT2										no	2948254..2948637		no	complement(4675313..4675696)		no	4958243..4958626		no	complement(3660955..3661338)		present	present	no	complement(4222260..4222643)		no	complement(3725048..3725431)		no	complement(177456..177839)		no	complement(174117..174500)
hopU1																unknown	5499001..5499549-Cterm	at contig boundary, could not locate Nterm	operon	complement(563996..564790)		present
hopV1	operon	4228688..4229860		operon	5581931..5583178		operon	complement(4804777..4805949)					operon	complement(4553863..4555035)		operon	5991786..5992958					present
hopW1	12.7	complement(5922950..5925554)	ambiguous base between Nterm and Cterm	?	5726197..5727825	delimiter at Nterm - can't evaluate Nterm seq or promoter status	?	6220893..6222713	truncated at Nterm by contig boundary														present	15.9	complement(1181877..1184198)		15.9	5765275..5767596		15.9	5964805..5967126		15.9	5328289..5330610			real Pma
hopX1	operon	complement(4910808..4911917)		operon	complement(3838444..3839553)		operon	802796..803905					26.5	complement(6038088..6038822)	Cterm truncated by contig boundary				18.9	5720351..5721505
hopX2	25	complement(242736..243779)	internal stop codon	25.5	complement(285730..286770)	internal stop	25.5	194202..195245
hopX1 (copy 2)	16.5	complement(5903414..5904568)		16.5	5636355..5637509
hopY1										16.2	complement(5598534..5599397)		17.2	complement(1983029..1983889)		16.2	1620922..1621785		17.2	complement(1118455..1119318)		present	present	17.2	4047923..4048786		16.2	complement(667314..668177)		16.2	complement(2670565..2671428)		16.2	complement(1023420..1024283)
hopZ1							13.5	6198321..6199103
hopAA1-1	16.9	641172..642626		16.9	1072810..1074264		16.9	762214..763668		19.6	complement(3462681..3464141)		19.6	261073..262533		19.6	complement(1..408)-Nterm, complement(5914641..5915573)-Cterm	2 parts in diff contigs	19.6	107947..109407		present	present	17.9	2096107..2097567		17.9	complement(1406899..1408359)		17.9	2023757..2025217		17.9	2011082..2012542		CORE
hopAA1-2	19.8	4230730..4232193		19.8	complement(4512279..4513742)		19.8	complement(4802444..4803907)					19.8	complement(4551530..4552993)		unknown	6098114..6099049	Cterm				present
hopAB2							operon	complement(1228845..1230404)	AB family but with Nterm diverged or truncated?	20	complement(2386066..2387806)	internal frameshift, aligns with DC3000 AB2	22.1	complement(1853820..1855481)		22	1306145..1307806	region identical to DC3000	22.1	complement(324045..325706)		present		20.4	complement(370413..372152)	somewhat divergent	20.2	complement(3906830..3908569)		20.2	complement(2985505..2987244)		20.2	complement(5110443..5112182)
hopAB3	12.1	complement(5943450..5944607)		12.1	complement(1185660..1187420)	AB3-HoppmaL group	12.1	complement(6189050..6190207)	sim to HopPmaL														present
hopAB3 (copy 2)	13.3	complement(1230811..1232874)		13.3	complement(1187599..1188570)	AB3-HoppmaN group, ambiguous base at end	13.3	complement(1230441..1230908)	HopPmaN group
hopAB3 (copy 3)	11.1	complement(5902588..5902887)	family uncertain	11.1	5638036..5638332	Nterm similarity to AB family	operon	complement(1228845..1230404)	HopAB3 family with highly divergent Nterm
hopAD1	no	4402180..4403154-Nterm		no	3320396..3321370	truncation at Cterm owing to contig boundary	present	complement(4240678..4242576)					no	4343860..4345758								present
hopAE1	22.6	2625699..2628467		22.6	complement(2063911..2066679)		22.6	4151803..4154465	interrupted by frameshift, downstream divergence	21	2933601..2936369		21	5462224..5464992		21	complement(3613587..3615080)						present	23	complement(4234531..4237299)		23	complement(3737317..3740085)		23	complement(189727..192495)		23	complement(186388..189153)
hopAF1	17.7	1189088..1189942		17.7	complement(2307049..2307903)		17.7	complement(1144433..1145287)								17.9	complement(4257390..4258244)		17.9	5712587..5713441		present	present	21	complement(2962930..2963784)		21	4694148..4695000	internal frameshift owing to ambiguous base	21	complement(5472020..5472874)		21	4418014..4418868
hopAG1	?	5952344..5954443	upstr and downstr contig boundaries impede ID of hrp box and possible truncation at Cterm	?	5717848..5719950	may be separated from hrp promoter by upstr contig boundary, also contig coundary at Cterm				12.6	complement(4095847..4097958)		10.6	4170023..4170127, 5583632..5585659	two parts owing to contig boundary	12.6	4280208..4282328		12.4	3448495..3448836-Nterm,5140157..5141941-Cterm	parts separated by contig boundary	present/trunc	present	12.6	complement(2602283..2604388)		12.6	2837859..2839964					12.6	2460262..2462367
hopAH1										operon	complement(4094475..4095743)		operon	5585768..5587036		operon	4282437..4283705		operon	5142045..5143313		present	present	operon	complement(2600911..2602179)		operon	2840068..2841336					operon	2462471..2463739
hopAH2-1	no	complement(2929174..2930423)	internal frameshift	no	1755604..1756853	internal frameshift				no	complement(2550953..2552167)		no	complement(2645928..2647142)			complement(3290760..3291974)		no	complement(1767168..1768418)		present	present	no	complement(5468174..5469388)	separated from AH2-2 by contig boundary	no	2855978..2857192		no	complement(3263208..3264422)		no	3129142..3130356
hopAH2-2							no	2928096..2929345	internal frameshift	no	complement(2549252..2550502)		no	complement(2644227..2645477)			complement(3289059..3290309)		no	complement(1767168..1768418)		present	present	no	4632535..4633785	separated from AH2-1 by contig boundary	no	2857643..2858893		no	complement(3261507..3262757)		no	3130807..3132057
hopAI1							no	4681199..4681558	contig boundary at upstream end	operon	complement(4093505..4094290)		operon	5587224..5588009		operon	4283893..4284678		operon	5143498..5144283		present	present	operon	complement(2599941..2600726)		operon	2841517..2842302					operon	2463924..2464709
hopAJ1							12.4	complement(6124882..6126123)					16.4	complement(5996508..5997749)		16.4	5972823..5974064					present
hopAK1	12.8	complement(5578993..5580615)		12.8	complement(5081842..5083470)		12.8	5640253..5641875		16	complement(5555780..5557447)		16	complement(4403356..4405023)		16	complement(2421606..2423273)		16	2973872..2975539		present	present	16	5405135..5406802		16	complement(3118000..3119667)		16	complement(4989489..4991156)		16	complement(4297866..4299533)		CORE
hopAL1	19.1	3192624..3193604		19.1	complement(5506976..5507953)	truncated at Cterm end by contig boundary	19.1	5848495..5849421																												Pal/PmaES
hopAM1-1	19.3	complement(5667992..5668822)		19.3	4518165..4518992								19.3	complement(4181393..4182223)		19.3	6143593..6144423					present		no	complement(6063676..6065271)	appears present as a GST fusion (?)
hopAM1-2																						present
hopAN1	no	5559619..5560833		no	complement(5026181..5027395)		no	5609386..5610600		no	complement(1553967..1555181)		no	1146466..1147755		no	complement(5418622..5419911)		no	5443666..5444880		present	present				no	complement(3043346..3044635)		no	complement(5392883..5394097)		no	complement(370330..371544)		CORE
hopAO1	13.7	4226418..4227824		13.7	5579734..5581140		yes (called manually)	6213960..6214430-Nterm, complement(4806814..4807653)-Cterm	at contig boundary				14.7	6172413..6173363-Nterm, complement(4555900..4556382)-Cterm	interrupted by contig boundary	14.7	5989515..5990921					present															real Pto
hopAQ1	14	complement(4243885..4244136)		14.1	4500332..4500583		14.1	4790498..4790749					14	4539584..4539835		14.1	complement(6123175..6123426)					present															real Pto
hopAR1										15.1	1092217..1093020									5443666..5444880
hopAS1	18.7	5266267..5270362	internal framshift	18.7	4387392..4391487	frameshift at far Cterm	18.7	complement(5172379..5176474)	internal frameshift	15.6	4037630..4041742		14.9	complement(1105200..1109285)	internal stop codon	15.6	3728407..3732496	internal stop codon	14.9	complement(533732..537832)	internal stop codon	presnt/trunc	present	15.6	complement(3831832..3835920)		15.6	complement(290845..294933)					15.6	complement(1163628..1167716)
hopAV1	12.5	5934626..5937046		12.5	5683110..5685530
hopAW1	19.9	6001049..6001711		19.9	5782375..5783034								19.9	complement(4315575..4316231)		19.9	complement(6233963..6234619)						present
hrpA1										21.5	complement(3447459..3447800)		21.5	277385..277726		21.5	complement(4447199..4447540)		21.5	124446..124787		present	present	21.5	2112364..2112705		21.5	complement(1391694..1392035)		21.5	2040120..2040461		21.5	2027424..2027765		real Pma, real Pto
hrpA3	17.9	657539..657853		17.9	1089177..1089491	aligns - identical to A3 group	17.9	778582..778896																												Pal/PmaES
hrpH1	17.4	652925..654463		17.4	1084563..1086101		17.4	773969..775507		20.7	complement(3450870..3452357)		20.7	273095..274315		21.6	complement(4450610..4452097)		20.7	119889..121376		present	present	20.7	2107807..2109294		20.7	complement(1395094..1396509)		20.7	2035563..2037050		20.7	2022867..2024354		CORE
hrpK1	19.4	complement(4912056..4914338)		19.4	complement(3839692..3841974)		19.4	800375..802657		17.4	3249970..3252312		17.4	5502906..5505248		18.7	4665491..4667811	internal frameshift	18.7	complement(5111631..5113955)		present	present	17.4	3531837..3534188		17.4	complement(4540934..4543264)		17.4	complement(5535525..5537867)		17.4	2619755..2622097		CORE
hrpW1	15.5	complement(642711..643985)		15.5	complement(1074349..1075623)		15.5	complement(763753..765027)		16.4	3461332..3462597		16.4	complement(262617..263798)		16.4	5913283..5914557		16.4	complement(109520..110794)		present	present	16.4	complement(2097651..2098928)		16.4	1405538..1406815		16.4	complement(2025301..2026578)		16.4	complement(2012626..2013903)		CORE
hrpZ1	operon	657907..658914		operon	1089545..1090552		operon	778950..779957		operon	complement(3446291..3447403)		operon	277782..278900		operon	complement(4446025..4447143)		operon	124843..125955		present	present	operon	2112761..2113873		operon	complement(1390508..1391638)		operon	2040517..2041647		operon	2027821..2028951		CORE
shcM	15.8	644288..644782		15.8	1075926..1076420		15.5	765335..765829		18.8	complement(3460532..3461026)		18.8	264104..264598		18	complement(5912483..5912977)		18.8	111100..111594		present	present	18.8	2099234..2099728		18.8	complement(1404738..1405232)		18.8	2026884..2027378		18.8	2014209..2014703
shcE	operon	647154..647543		operon	1078792..1079181		operon	768201..768590		operon	complement(3457930..3458325)		operon	266806..267201		operon	complement(5909877..5910275)		operon	113802..114197		present	present	operon	2101755..2102150		operon	complement(1402136..1402525)		operon	2029585..2029980		operon	2016909..2017304
shcV	13.1	4228211..4228603		13.1	5581625..5581921		13.1	complement(4806034..4806426)					13.1	complement(4555120..4555512)		13.1	5991309..5991701					present
shcA										11, 18.5	1047946..1048329		18.5	3907736..3908119		18.5	475267..475650		18.5	complement(4982396..4982779)		present	present	18.5	628643..629026		18.5	5038035..5038418		18.5	3479548..3479931		18.5	complement(4166493..4166876)
shcO1							17.3	6151098..6151526														present	present				17.3	complement(6010797..6011225)		17.3	complement(6024674..6025102)
shcS1										25.1	2943522..2943995		25.1	complement(4679968..4680441)		25.1	complement(4928276..4928749)		25.1	complement(3665610..3666083)		present	present	25.1	complement(4226916..4227389)		25.1	complement(3729702..3730175)		25.1	complement(182112..182585)		25.1	complement(178773..179246)
shcS2										19.6	2948806..2949279		19.6	complement(4674671..4675144)		19.6	4958795..4959268		19.6	complement(3660313..3660786)		present	present	19.6	complement(4221618..4222091)		19.6	complement(3724406..3724879)		19.6	complement(176814..177287)		19.6	complement(173475..173948)
shcF2	20.1	5971941..5972336		20.1	5713262..5713657					19.6	complement(3257683..3258078)		19.5	5906029..5906424		19.5	6134462..6134857		19.8	complement(565794..566189)		present	present	19.6	complement(3539559..3539954)		19.6	4535171..4535566	may be diff subfamily from F2	19.6	5529759..5530154		19.6	complement(2627482..2627877)
shcN													19.3	258175..258654		13.7, 19.3	complement(2827..3306)					present
shcO1							17.3	6151098..6151526								17.3	complement(6097139..6097567)					present	present							17.3	complement(6024674..6025102)		17.3	6006876..6007304
shcAL	13.4	3192155..3192622		13.4	complement(5507954..5508422)		13.4	5848026..5848493
cma	yes			yes			yes			no			cma present			cma present			no cma			yes	no	yes			yes			no			no
cfa	yes			yes			yes			no			cfa present			cfa present			no cfa			yes	no	yes			yes			no			no
sto	no			no			no			yes			sto present			sto present			yes			yes	yes	yes			yes			yes			yes
yersiniabactin/pyoverdin	no yersiniabactin			no yersiniabactin			no yersiniabactin			yes			both present			yersiniabactin-yes, pyoverdin-highly fragmented			yes			yes	yes	yes			yes (pvd highly frag)			yes			yes
island 9 effectors	yes (less disruption)			yes (less disruption)			yes (less disruption)			no			present (less disruption)			appear to be present but region is composed of very short contigs			no			yes	no	no			no			no			no
PSPTO_4723	yes			yes			yes			no			yes			yes			no			yes	no	yes			yes			no			no
avrB1
avrB2
avrB3
avrB4-1
hopF1
hopF3
hopL1
hopZ2
hopZ3
hrpA2
hopAP1
hopAX1

## Sheet: Sheet2
Supplememntary Table 6 :Predicted type III effector repertoires of T1-like strains (positions refer to whole genome shotgun sequences deposited at NCBI, besides Max4. which was not depositied)
	K40	K40	K40	LNPV17.41	LNPV17.41	LNPV17.41	NCPPB 1108	NCPPB 1108	NCPPB 1108	T1	T1	T1	Pto Max4	Pto Max4	Pto Max4
	hrp box	start coord	note	hrp box	start coord	note	hrp box	start coord	note	hrp box	start coord	note	hrp box- not determined for Max4	start coord	note
avrA1		6070707..6072638-Cterm, complement(6064535..6065341)-Nterm	at contig boundary	operon	complement(5970530..5973250)		?	5974280..5977000	likely separated from hrp box by upstream contig boundary	yes	complement contig00107(20855..23575)	PSPTOT1_4933		contig_247 (63..2783)
avrD1	unknown	contig_564(89..1024)		24.9	contig_42(487..1422)			absent		yes	complement contig00008(6365..7300)	PSPTOT1_0872		contig_468(333..1268)
avrE1	16.2	contig_329(2039..6345) and contig_147(1..991)	disrupted by contig break	16.2	contig_58(12230..17531)		16.2	complement config_6(82444..87747)	deletion	yes	contig00005(58109..63412)	PSPTOT1_0672		complement contig_261(1..4311) and contig_161(1..986)	disrupted by contig break
avrPto	23.2	complement contig_134(2555..2979)		23.2	complement contig_218(23460..23884)		23.2	contig_2(39541..39117)			absent			complement contig_241(2493..2917)
avrRps4	yes-poor	contig_387(193..858)	hrp box below cutoff, but aligned with DC3000	ND	contig_318(1..362)	Likely disrupted by repetitive elements		absent			absent			complement contig_803(1627..2292)
avrRpt2	15.7	complement contig_540(383..1150)	Identical to T1 version		absent		?	contig_272(236..1003)	Identical to T1 version	yes	contig00026(16745..17512)	PSPTOT1_2469		complement contig_948(206..973)	Identical to T1 version
hopA1	operon	contig_95(2248..3390)	internal stop codon after 54aa	operon	contig_36(37588..38730)	internal stop codon after 54aa	operon	complement contig_96(10475..11617)	internal stop codon after 54aa	operon	contig00028(37689..38831)	PSPTOT1_2529. internal stop codon after 54aa		complement contig_108(7879..9021)	internal stop codon after 54aa
hopB1	operon	contig_245(13877..14960)	truncated at Nterm but not due to sequence error, internal stop codon near Cterm	operon	contig_22(13881..14964)	truncated at Nterm but not due to sequence error, internal stop codon near Cterm	operon	contig_279(13877..14960)	truncated at Nterm but not due to sequence error, internal stop codon near Cterm	operon	complement contig00005(30610..31692)	truncated at Nterm but not due to sequence error, internal stop codon near Cterm		contig_198(13858..14941)	truncated at Nterm but not due to sequence error, internal stop codon near Cterm
hopC1-1	21.3	complement contig_518(5054..5863)		21.3	complement contig_108(13877..14686)		21.3	complement contig_86(13873..14682)		yes	contig00011(17945..18754)	PSPTOT1_1097		contig_105(397..1206)
hopC1-2	22.1	complement contig_172(2445..3254)	early stop codon after 78aa	22.1	complement contig_44(2468..3277)	early stop codon after 78aa	22.1	contig_138(256..1065)	early stop codon after 78aa	yes	complement contig00017(2328..2894)	early stop codon after 78aa		contig_609(1100..1909)	early stop codon after 78aa
hopD1	22.4	contig_549(199..2316)		22.4	contig_98(6944..9061)		22.4	complement contig_179(1987..4104)		yes	complement contig00034(2254..4371)	PSPTOT1_2827		complement contig_371(89..2206)	frameshift results in early stop; or sequencing error
hopF2	operon	complement contig_245(18361..19008)		operon	complement contig_22(18365..19012)		operon	complement contig_279(18361..19008)		operon	complement contig00005(2254..4371)	PSPTOT1_0639. quite different from DC3000 version		complement contig_198 (18989..18342
HopH1	25.3	complement contig_172(1137..1793)		25.3	complement contig_44(1160..1816)		25.3	contig_138(1717..2373)		yes	complement contig00017(1020..1676)	PSPTOT1_1413		contig_609(2561..3217)
hopI1	17.5	contig_21(36542..37205) contig_476(1..523)	Split into two contigs	17.5	complement contig_27(1..916) and complement contig_(239030..239391)	Split into two contigs	17.5	contig_280(36546..37898)		yes	complement contig00004(297224..298690)	PSPTOT1_0569		complement contig_586(1..681) and complement contig_717(2804..3215)	Split into two contigs
hopK1		remanent type 1			remanent type 2 shorter than type 1			absent			absent			absent
hopM1	operon	complement contig_147(1507..3645)	internal stop codon after 154aa	operon	complement contig_58(18049..20187)	internal stop codon after 154aa	operon	contig_6(79791..81928)	internal frameshift resulted in early stop right after shift	operon	complement contig00005(63928..66066)	internal stop codon after 154aa		complement contig_161(3642..1504)	internal stop codon after 154aa
hopO1-1	operon?	K40_contig_556(382..1203)	Missing first 30 nt and no start codon	operon?	complement contig_201(1355..2176)	Missing first 30 nt and no start codon	operon?	contig_176(927..1748)	Not annoated in draft genome. Missing first 30 nt and no start codon	operon?	complement contig00087(3985..4806)	Missing first 30 nt and no start codon		contig_485(1..2389)	Same as K40, on contig edge
hopO1-2	operon?	complement contig_394(11880..12776)	operon needs to be confirmed	operon?	complement contig_55(180293..181189)	operon needs to be confirmed	operon?	complement contig_158(23120..24016)	operon needs to be confirmed	operon?	complement contig00004(232420..232420)	operon needs to be confirmed		contig_327(1055..1947)	4bp deletion after 496bp resulted in early stop
hopO1-3	no	complement contig_394(9453..10358)	Does not have the stop codon as DC3000 version, gains additional 133aa into intergenic region and into PSPTO_4591.	no	complement contig_55(177866..178771)	Does not have the stop codon as DC3000 version, gains additional 133aa into intergenic region and into PSPTO_4591.	no	complement contig_158(20693..21598)	Does not have the stop codon as DC3000 version, gains additional 133aa into intergenic region and into PSPTO_4591.	no	complement contig00004(229993..230898)	PSPTOT1_0506. Does not have the stop codon as DC3000 version, gains additional 133aa into intergenic region and into PSPTO_4591.		contig_327(3469..4372)	Does not have the stop codon as DC3000 version, gains additional 133aa into intergenic region and into PSPTO_4591.
hopP1	20.5	contig_179(5665..6639)		20.5	contig_93(18000..18974)		20.5	complement contig_120(20370..21344)		yes	contig00119(110073..111047)	PSPTOT1_5231		complement contig_232(6928..7902)	Indentical to K40
hopQ1-1	24.2	complement contig_549(2432..3774)	frameshift after 353bp (deletion of one bp) resulted in early termination after 128aa, a lot of mutations	24.1	complement contig_98(9177..9950^), complement contig_259(1..477^), contig_261(1..272^), contig_338(347..474^)	fragments across four contigs, all at contig boundries	24.2	contig_179(529..1871)	frameshift after 353bp (deletion of one bp) resulted in early termination after 128aa, a lot of mutations	yes	contig00034(795..2138)	PSPTOT1_2826		contig_869(1..200) and complement contig_694(1..1027)	spans two contigs or more; contig_869 starts at 31bp of DC3000 version
hopQ1-2		hits hopQ1-1?		no	hits hopQ1-1?			hits hopQ1-1?
hopR1	21.6	complement contig_71(24405..30278)		21.6	contig_207(9738..15611)		21.6	contig_36(9713..15586)		yes	complement contig00127(107063..112936)	PSPTOT1_5535		complement contig_401(1935..7808)	identical to K40
hopS1	operon	complement contig_394(13323..13691)	has four additional aa, plus different 2 aa compared to the last two aa of DC3000 version	operon	complement contig_55(181758..182126)	has four additional aa, plus different 2 aa compared to the last two aa of DC3000 version	operon	complement contig_158(24563..24931)	has four additional aa, plus different 2 aa compared to the last two aa of DC3000 version	operon	complement contig00004(233863..234231)	PSPTOT1_0510		contig_327(140..508)	identical to K40
hopS2	operon	complement contig_394(7858..8391)		operon	complement contig_55(176271..176804)		operon	complement contig_158(19098..19631)		operon	complement contig00004(228398..228398)	PSPTOT1_0503		contig_327(5436..5969)
hopT1-1	operon	contig_556(1500..2348)	plasmid? Starts with GTG	operon	complement contig_201(210..1358)	plasmid?	operon	contig_176(1745..2893)	plasmid?	operon	complement contig00087(2840..3988)	PSPTOT1_4762		contig_485(1215..2348)	identical to K40
hopT1-2	operon	complement contig_394(10705..11874)		operon	complement contig_55(179118..180287)		operon	complement contig_158(21945..23114)		possibly operpon	complement contig00004(231245..232414)	PSPTOT1_0507		contig_327(1953..3122)	identical to K40
hopT2	no	complement contig_394(9048..9431)		no	complement contig_55(177461..177844)		no	complement contig_158(20288..20671)		no	complement contig00004(229588..229971)	PSPTOT1_0505		contig_327(4396..4779)	identical to K40
hopW1	15.9	complement contig_403(1502..3823)	no longer has the stop codon in Pph1448A, became a 773 aa protein, cf. 94 aa	15.9	complement contig_40(91473..92336)		15.9	complement contig_243(4593..6914)		yes	contig00045(4436..6757)	PSPTOT1_3130		contig_525(1050..3371)
hopY1	16.2	contig_43(10543..11406)		16.2	complement(2670565..2671428)		16.2	complement contig_161(73056..73919)		yes	complement contig00012(48432..49295)	PSPTOT1_1266		contig_11(782..1645)	identical to K40
hopAA1-1	17.9	complement contig_147(5695..7155)	different allele internal deletion	17.9	complement contig_58(22345..23805)		17.9	contig_6(76173..77633)		yes	complement contig00005(68224..68224)	PSPTOT1_0677. present protein checked		complement contig_377(1^..1359) and complement contig_161(5754..5847^)	broken
hopAB2	20.2	contig_278(193..1932)	a little longer than DC3000 version (1740bp vs 1662bp)	20.2	complement contig_7(29356..31095)	a little longer than DC3000 version (1740bp vs 1662bp)	20.2	complement contig_112(44653..46392)	a little longer than DC3000 version (1740bp vs 1662bp)	yes	complement contig00018(45202..46941)	PSPTOT1_1462. a little longer than DC3000 version (1740bp vs 1662bp)		complement contig_274(33151..34890)
hopAE1	23	contig_292(31600..34368)		23	complement contig_55(192500..189732)		23	contig_155(32480..34308)		yes	complement contig00004(241859..244624)	PSPTOT1_0516		complement contig_351(8480..5712)
hopAF1	21	complement contig_42(5601..6455)		21	contig_105(3007..3861)		21	complement contig_34(..21756)		yes	contig00070(125303..126157)	PSPTOT1_4398		complement contig_145(12327..13181)	identical to K40
hopAG1	12.6	complement contig_71(1366..3507)	DC3000 version 459bp vs 2142bp		absent		12.6	contig_36(36490..38595)		yes	contig00070(125303..126157)	PSPTOT1_4398		complement contig_325(11771..13872)	stop after 701aa
hopAH1	operon?	complement contig_71(30..1298)			absent		operon	contig_36(38699..39967)		operon	complement contig00127(82682..83950)	PSPTOT1_5516		complement contig_325(10395..11663)	identical to K40
hopAH2-1	no	contig_166(9921..11135)		no	contig_14(101430..102644)		no	complement contig_127(34766..35980)		no	complement contig00121(101408..102622)	PSPTOT1_5346		contig_379(13981..15195)	identical to K40
hopAH2-2	no	contig_166(11586..12836)		no	contig_14(99729..100979)		no	complement contig_127(33065..34315)		no	complement contig00121(99707..100957)	PSPTOT1_5345		contig_379(15646..16896)	identical to K40
hopAI1	operon?	contig_93(153..956)			absent		operon?	contig_36(40134..40937)		operon	complement contig00127(81712..82497)	PSPTOT1_5515		complement contig_325(9425..10228)	identical to K40
hopAK1	16	contig_91(21821..23488)		16	complement contig_64(16438..18105)		16	complement contig_91(16432..18099)		yes	complement contig00022(28216..29883)	PSPTOT1_2049		contig_87(8394..10061)	identical to K40
hopAN1	no	complement contig_416(8790..10004)		no	complement contig_129(5598..6812)		no	complement contig_43(11228..12442)		no	contig00053(5539..6753)	PSPTOT1_3476		contig_43(11228..12442)	identical to K40
hopAS1	15.6	complement contig_168(74813..78901)	identical to T1 version		contig_37(52684..56772)		15.6	contig_105(422..4174)	1250aa long, C terminus early stop and final few aa different	yes	contig00020(138971..143059)	PSPTOT1_1672		complement contig_330(14..2528) and complement contig_507(5560..7077)

## Sheet: Sheet4
Gene Sequences used for BLAST
avrD1	>gi|71725141:c97786-96851 Pseudomonas syringae pv. phaseolicola 1448A large plasmid, complete sequence
	ATGCAAGACCTTAGCTTTAGCACTATAGAAAATCATTTGGGACCCGCTAAAGATCGTTTCTTTGGTGATG
	GTTTCAAACATGTGGAGTATAGTGCTAGACATGTTAATCTTACTGAAAGTGAAGCGAACGCAAGTATAAG
	TCTTAGCTACCCAGCCAACTGGTCAAAAAAGAACGATAGTGGCGAACTAATACCGCACTTGAGCTCCATT
	GACGCATTGACAATTTCAATTAATCTAAGCCAGGATATTCTACTGAATAGATTCAAAAGTATTGATCACT
	GTTGGGTGAGAAGAATATCTATCAGGGCCGGAAAAAAACCTGAAGAAGATCTACGTAATATCAATGCGAA
	AATAACTAAAGAAAGCCAAGGCTTGGACTCCCAAGGGGATACGAATTTAATTTTTGGTGGTAATGTTGGC
	ACGATGACAGTGCAGTTGGAGTTTATCATTCCCGCCGCTCACGAAGTCGACACCATTAAGGATAGTACCG
	AGAAAAACTGTTACTCTCTACATTTTAAAAATCGCACTCAATTCATCGACGATATTATTTTTTACTCGCC
	ACTCAACGCCATATCAAAACTTTTTGTCGCTAATGATAACGAGCCCCATTTTTTACCTGGCGGAATCGAG
	GCTAATTACCCTAACATTATAAATCCCGTAGATTCACTTGTCAGTCACGCACAAATAGCGCAAGCACTTC
	TTTACAAACTCGATGGTTTGACTCGTGGTGAATCAAACACCTTATGGATGAGGAACTTGAATATTATCGC
	CGAGAATCCCGCAAAGCGCAGAGCGGCGACTCGATTACTAGTAACCGAACTAAAACGTGCTAATATTGTT
	TCATTAAAGGGTGAAAACTGGCGAGTAGCGGAAGTGGCTGGACATATGAATGGTATCACCTTTTCTAGTT
	CAGTTGCGCATTTATTACCCCTTTAG

## Sheet: Sheet3
Emerging patterns:	present	absent
core Hops:	avrE, HopM, HopR, HopAA1-1, HopAN, HopI
core helpers:	HopAK, hrpA, H, K, W, Z
Pal/PmaES group:	hrpA3, hopAB3, hopAL	HopA, B, C1 (linked to H1), AL, Y, STO cluster on chromosome(S1, S2, T1-2, T2, O1-2, O1-3)
		yersiniabactin
"real" Pma group	hrpA1, HopN	HopW
"real" Pto group	hrpA1	HopAQ, HopAO
key:
Pal/PmaES group:	PalBS91, PalTC3, PmaES
"real" Pma group:	PmaF1, PmaM3, PmaM6, Pto DC3000
"real" Pto group:	Pto T1, PtoJL1065, Pto kuzz40, PtoMax13, PtoNCPPB1108
