# Supplementary material for: The Plant Pathogen Pseudomonas syringae pv. tomato Is Genetically Monomorphic and under Strong Selection to Evade Tomato Immunity
Source: PLoS Pathog. 2011 Aug 25;7(8):e1002130. doi: 10.1371/journal.ppat.1002130 (PMC3161960; doi:10.1371/journal.ppat.1002130)
Supplement: Table S7 — Primers. (XLS) [file ppat.1002130.s007.xls]

## Sheet: Sheet1
Supplementary Table 7: Primers
F primer	sequence	R primer	sequence
SNP primers
SNP6 F	CCATTATCCAAGGCACACAA	SNP6 R	AGGCAACCTGCCGAGCTTCT
SNP12 F	GGGTGAGTCCGTCAACAAGT	SNP12 R	GTACCGCCGAAACCTGGATA
SNP29 F	GCATCAGTTCGTTGCAAACC	SNP29 R	AAATTGTCGCCGAGCTTTTC
SNP55 F	GTACTGCCTCGGGTCGTG	SNP55 R	CCCGGGTAAACGACCAGTAA
SNP71 F	CTCACCACCCAACACCAACT	SNP71 R	ATCTCGTCGTAACGCTGGTT
SNP105 F	CGACGTCGAAATTCAGCTC	SNP105 R	AGGCACTGGTGCCCAACT
SNP176 F	AACATCAGATGGTTTCGATGC	SNP176 R	ATCAGATGGGCAGAGATGCT
SNP179 F	TTGCGCTCAGAGTCAAAGTG	SNP179 R	TCGACCTCGATGACTCGTCT
SNP192 F	GGCTTACGTCAACCCCTACA	SNP192 R	AGACCTGGAATCCGCTCTTT
SNP235 F	GGCTTCAAGATCGCCTACAC	SNP235 R	TGGAGCAGATTGATCAGCAG
SNP253/254 F	CAATTACCGGCTGAAGGAAA	SNP253/254 R	GAAACGGGTGAATTCCGATT
avrPto1 F	ACAACTCGGGTGACGAAGAT	avrPto1 R	CGGGCTAGGAGAAAGTGTTG
avrRps4 F	CAGTTAATTCCAGTTTCAACTACACG	avrRps4R	AGGCGTCTCTGTAATTCAACAA
avrD1 F	ATCAAGGCCGGAAATAAACC	avrD1 R	CATCACGAGTCAAACCATCG
cor F	GACGACCAAGAAAGCCTCAG	cor R	CTTGCGCTGGTCTAGGGTAG
HopM1 cloning primers
HopM1 F	AAAAAGCAGGCTC CTGGGAGATTCCAATGAT	HopM1R DC3000/JL1065	AGAAAGCTGGGT AACGCGGGTCAAGCAAGC
		HopM1R PT21	AGAAAGCTGGGT AGGAATAACCGTATTGGTATCCAC
		HopM1R NCPPB1108	AGAAAGCTGGGT AGGCTTCGCCGATTGCCTTG
		HopM1R T1	AGAAAGCTGGGT AGATCAGTTGCCCGACCTC
